# Supplementary material for: Postglacial bioweathering, soil nutrient cycling, and podzolization from palaeometagenomics of plants, fungi, and bacteria
Source: Sci Adv. 2025 May 7;11(19):eadj5527. doi: 10.1126/sciadv.adj5527 (PMC12057668; doi:10.1126/sciadv.adj5527)
Supplement: Supplementary file 2 — Data S1 to S3 [file sciadv.adj5527_data_s1_to_s3.zip]

Archive with 3 entries (3 files):
- adj5527_data_s1.xlsx
- adj5527_data_s2.xlsx
- adj5527_data_s3.xlsx
