# Supplementary material for: Postglacial bioweathering, soil nutrient cycling, and podzolization from palaeometagenomics of plants, fungi, and bacteria
Source: Sci Adv. 2025 May 7;11(19):eadj5527. doi: 10.1126/sciadv.adj5527 (PMC12057668; doi:10.1126/sciadv.adj5527)
Supplement: Supplementary file 2 — Data S1 to S3 [file sciadv.adj5527_data_s1_to_s3.zip › adj5527_data_s1.xlsx]

## Sheet: Sheet1
Sample_Name	combined samples	type	core	depth in cm	age in cla yr BP	Extraction number	Extraction batch	library number	library batch	Raw data total read count	Raw_Read_1_counts	Raw_Read_2_counts	Deduplicated and merged reads after filter	Deduplicated and paired reads after filter	quality filtered merged and paired reads	Unclassified reads (using Kraken nt08)	% Unclassified (using Kraken nt08)	Classified (using Kraken nt08)	% Classified (using Kraken nt08)	Classified selected Bacteria (using Kraken nt08)	Classified selected Bacteria (% of total classified, using Kraken nt08)	Classified selected Fungi (using Kraken nt08)	Classified selected Fungi (% of total classified, using Kraken nt08)	Classified selected Plants (using Kraken nt08)	Classified selected Plants (% of total classified, using Kraken nt08)
BH194L-3_S25_210810_A00902_B_L002_APMG-38-1	yes	sample	PG1341	11	76	EBH011	BH190E	BH194L-3	BH194	78760574	39380287	39380287	41018471	16197420	57215891	57078185	99.7593	137706	0.240678	5147	3.73767	152	0.11038	1063	0.771934
BH194L-4_S16_BH194L-4_S17	yes	sample	PG1341	28	264	EBH012	BH190E	BH194L-4	BH194	190988040	95494020	95494020	56004964	19561936	75566900	75286468	99.6289	280432	0.371104	34660	12.3595	90	0.0320933	573	0.204328
BH194L-6_S26_210810_A00902_B_L002_APMG-38-2	yes	sample	PG1341	57	724	EBH014	BH190E	BH194L-6	BH194	169007526	84503763	84503763	49840304	20219406	70059710	69825268	99.6654	234442	0.334632	9839	4.19677	109	0.0464934	524	0.223509
BH194L-7_S17_BH194L-7_S18	yes	sample	PG1341	81	1212	EBH015	BH190E	BH194L-7	BH194	191285328	95642664	95642664	49950980	23393774	73344754	73091350	99.6545	253404	0.345497	9490	3.74501	77	0.0303863	677	0.267162
BH195L-1_S27_210810_A00902_B_L002_APMG-38-3	yes	sample	PG1341	100	1858	EBH016	BH190E	BH195L-1	BH195	182004094	91002047	91002047	53397649	21654358	75052007	74719446	99.5569	332561	0.443107	14351	4.3153	114	0.0342794	1231	0.370158
BH195L-2_S18_BH195L-2_S19	yes	sample	PG1341	121	2504	EBH017	BH190E	BH195L-2	BH195	208227500	104113750	104113750	58935312	22636889	81572201	81035681	99.3423	536520	0.657724	20242	3.77283	134	0.0249758	981	0.182845
JK109L-6_S31_210810_A00902_B_L002_APMG-38-10	yes	sample	PG1341	140	3023	ELS125	LS128E	JK109L-6	JK109	135528820	67764410	67764410	51445379	18454983	69900362	69385796	99.2639	514566	0.736142	26349	5.12063	98	0.0190452	966	0.187731
BH195L-3_S28_210810_A00902_B_L002_APMG-38-4	yes	sample	PG1341	171	4381	EBH018	BH190E	BH195L-3	BH195	185220838	92610419	92610419	49665253	25746574	75411827	74975538	99.4215	436289	0.578542	20608	4.72347	106	0.0242958	1156	0.264962
BH195L-4_S29_210810_A00902_B_L002_APMG-38-5	yes	sample	PG1341	191	5168	EBH019	BH190E	BH195L-4	BH195	188020484	94010242	94010242	53888292	23781334	77669626	77213187	99.4123	456439	0.587667	48097	10.5374	74	0.0162125	965	0.211419
BH193L-1_S22_210810_A00902_B_L001_APMG-37-1	yes	sample	PG1341	226	6400	EBH001	BH186E	BH193L-1	BH193	217818482	108909241	108909241	59058489	26108321	85166810	84579345	99.3102	587465	0.689782	21210	3.61043	111	0.0188947	1503	0.255845
BH193L-2_S20_BH193L-2_S19	yes	sample	PG1341	246	6890	EBH002	BH186E	BH193L-2	BH193	264377382	132188691	132188691	67041217	29117132	96158349	95446423	99.2596	711926	0.740368	27418	3.85124	120	0.0168557	1769	0.248481
JK109L-5_S30_210810_A00902_B_L002_APMG-38-9	yes	sample	PG1341	260	7562	ELS124	LS128E	JK109L-5	JK109	180984508	90492254	90492254	52319992	24258086	76578078	75956014	99.1877	622064	0.812326	26922	4.32785	139	0.022345	3568	0.573574
BH193L-3_S20	no	sample	PG1341	305	8513	EBH003	BH186E	BH193L-3	BH193	146560912	73280456	73280456	34905760	20498025	55403785	55239546	99.7036	164239	0.29644	8016	4.88069	206	0.125427	3693	2.24855
BH193L-4_S23_210810_A00902_B_L001_APMG-37-2	yes	sample	PG1341	337	9190	EBH004	BH186E	BH193L-4	BH193	209899574	104949787	104949787	51615159	32513538	84128697	83834191	99.6499	294506	0.350066	23602	8.0141	290	0.09847	6181	2.09877
JK081L-1_S1	no	sample	PG1341	367	9816	EBH021	BH198E	JK081L-1	JK081	86301940	43150970	43150970	28490789	11081447	39572236	39354297	99.4493	217939	0.550737	12482	5.72729	292	0.133982	8313	3.81437
JK105L-6_S21	no	sample	PG1341	380	10091	EBH029	BH198E	JK105L-6	JK105	177855662	88927831	88927831	46766815	26076151	72842966	72563666	99.6166	279300	0.383428	20615	7.38095	297	0.106337	11250	4.02793
JK081L-3_S3	no	sample	PG1341	389	10428	EBH023	BH198E	JK081L-3	JK081	84022096	42011048	42011048	23632075	8461248	32093323	31993581	99.6892	99742	0.310787	4618	4.62995	614	0.615588	897	0.89932
BH193L-5_S24_210810_A00902_B_L001_APMG-37-3	yes	sample	PG1341	419	11536	EBH005	BH186E	BH193L-5	BH193	146157304	73078652	73078652	32956835	26599379	59556214	59329937	99.6201	226277	0.379939	15018	6.637	125	0.055242	3943	1.74255
JK081L-4_S4	no	sample	PG1341	426	11791	EBH024	BH198E	JK081L-4	JK081	68491916	34245958	34245958	27335968	7048207	34384175	34218071	99.5169	166104	0.483083	8048	4.84516	450	0.270915	1293	0.778428
JK081L-2_S16_JK081L-2_S2	yes	sample	PG1341	458	12992	EBH022	BH198E	JK081L-2	JK081	105927698	52963849	52963849	53169064	19209083	72378147	71677131	99.0315	701016	0.968546	134548	19.1933	533	0.0760325	7291	1.04006
JK115L-4_S23	no	sample	PG1341	476	13588	ELS121	LS128E	JK115L-4	JK115	129079780	64539890	64539890	40848000	9752645	50600645	50338745	99.4824	261900	0.517582	16079	6.13937	310	0.118366	3032	1.15769
210810_A00902_B_L001_APMG-37-4	no	sample	PG1341	484	13746	EBH007	BH186E	BH193L-7	BH193	114941576	57470788	57470788	30410635	21334965	51745600	51453756	99.436	291844	0.563998	30616	10.4905	106	0.0363208	440	0.150765
JK109L-4_S21_JK109L-4_S22	yes	sample	PG1341	504	13930	ELS123	LS128E	JK109L-4	JK109	290891872	145445936	145445936	77433420	30392022	107825442	107164630	99.3871	660812	0.612854	50898	7.70234	348	0.0526625	2721	0.411766
JK081L-6_S6	no	sample	PG1341	515	14020	EBH025	BH198E	JK081L-6	JK081	68866428	34433214	34433214	32691120	9034125	41725245	41468612	99.3849	256633	0.615055	13739	5.35356	766	0.298481	2763	1.07663
JK081L-7_S7	no	sample	PG1341	552	14315	EBH026	BH198E	JK081L-7	JK081	96214212	48107106	48107106	24399384	8622934	33022318	32712656	99.0623	309662	0.937736	10607	3.42535	143	0.0461794	4051	1.3082
210810_A00902_B_L002_APMG-38-8	no	sample	PG1341	596	14669	ELS120	LS128E	JK115L-3	JK115	84187440	42093720	42093720	29107368	8406480	37513848	37055736	98.7788	458112	1.22118	28562	6.23472	1369	0.298835	1680	0.366723
JK081L-8_S8	no	sample	PG1341	655	15123	EBH027	BH198E	JK081L-8	JK081	78968724	39484362	39484362	21641697	7712533	29354230	28855145	98.2998	499085	1.70021	187385	37.5457	288	0.0577056	5652	1.13247
210810_A00902_B_L002_APMG-38-7	no	sample	PG1341	716	15599	ELS118	LS127E	JK121L-1	JK121	86889696	43444848	43444848	29098729	9391601	38490330	37729132	98.0224	761198	1.97763	95991	12.6105	987	0.129664	6542	0.859435
JK081L-9_S9	no	sample	PG1341	777	16084	EBH028	BH198E	JK081L-9	JK081	82548690	41274345	41274345	26701496	7241829	33943325	31803450	93.6957	2139875	6.30426	167869	7.8448	384	0.017945	7084	0.331047
JK115L-2_S24	no	sample	PG1341	836	16541	ELS117	LS127E	JK115L-2	JK115	144780468	72390234	72390234	44565112	10163584	54728696	53928027	98.537	800669	1.46298	7384	0.922229	129	0.0161115	3297	0.411781
210810_A00902_B_L002_APMG-38-15	no	sample	PG1341	902	16946	ELS116	LS127E	JK120L-7	JK120L	168504394	84252197	84252197	25493014	8916598	34409612	34179233	99.3305	230379	0.669519	45027	19.5448	2977	1.29222	19740	8.56849
JK081L-11_S11	no	sample	PG1341	950	17222	EBH031	BH199E	JK081L-11	JK081	97959988	48979994	48979994	22893263	6351441	29244704	28811921	98.5201	432783	1.47987	144622	33.4167	1336	0.3087	20330	4.6975
210810_A00902_B_L001_APMG-37-11	no	sample	PG1341	1076	17948	ELS115	LS127E	JK120L-6	JK120L	75206520	37603260	37603260	26044278	8537317	34581595	33075335	95.6443	1506260	4.35567	1340754	89.0121	1820	0.120829	20070	1.33244
210810_A00902_B_L001_APMG-37-10	no	sample	PG1341	1196	18715	ELS114	LS127E	JK120L-5	JK120L	76123624	38061812	38061812	27199906	7515547	34715453	33183982	95.5885	1531471	4.4115	574170	37.4914	373	0.0243557	7401	0.483261
JK081L-12_S12	no	sample	PG1341	1262	19192	EBH032	BH199E	JK081L-12	JK081	181642822	90821411	90821411	29043747	9586712	38630459	38073976	98.5595	556483	1.44053	120074	21.5773	500	0.08985	7443	1.33751
210810_A00902_B_L001_APMG-37-9	no	sample	PG1341	1316	19593	ELS113	LS127E	JK120L-4	JK120	62629348	31314674	31314674	23471820	5396868	28868688	28576181	98.9868	292507	1.01323	18164	6.20977	311	0.106322	6703	2.29157
BH194L-1_S25	no	sample	PG1341	1370	20059	EBH008	BH186E	BH194L-1	BH194	110493866	55246933	55246933	33296914	12383257	45680171	45061334	98.6453	618837	1.35472	53598	8.66109	918	0.148343	14611	2.36104
210810_A00902_B_L001_APMG-37-8	no	sample	PG1341	1436	20630	ELS112	LS127E	JK120L-3	JK120	82921828	41460914	41460914	27550253	9610225	37160478	36483948	98.1794	676530	1.82056	158055	23.3626	614	0.0907572	19680	2.90896
JK081L-13_S13	no	sample	PG1341	1483	21068	EBH033	BH199E	JK081L-13	JK081	79456568	39728284	39728284	21738132	9938491	31676623	31026221	97.9467	650402	2.05326	221606	34.0722	14618	2.24753	10470	1.60977
210810_A00902_B_L001_APMG-37-7	no	sample	PG1341	1556	21753	ELS111	LS127E	JK120L-2	JK120	75717488	37858744	37858744	25800733	7982234	33782967	33371600	98.7823	411367	1.21768	48544	11.8007	376	0.0914026	10146	2.46641
BH194L-2_S26	no	sample	PG1341	1630	22518	EBH009	BH186E	BH194L-2	BH194	68834112	34417056	34417056	19312835	7631765	26944600	26534685	98.4787	409915	1.52133	24480	5.97197	8691	2.1202	10421	2.54223
210810_A00902_B_L001_APMG-37-6	no	sample	PG1341	1675	22982	ELS110	LS127E	JK120L-1	JK120	75015372	37507686	37507686	22187575	10763123	32950698	32366389	98.2267	584309	1.77328	148835	25.472	389	0.0665744	17022	2.91318
210810_A00902_B_L001_APMG-37-15	NA	extraction blank	PG1341	NA	NA	EBH020	BH190E	BH195L-5	BH195	5114256	2557128	2557128	45289	1375068	1420357	1416445	99.7246	3912	0.275424	194	4.9591	2	1.03093	0	NA
210810_A00902_B_L002_APMG-38-11	NA	extraction blank	PG1341	NA	NA	ELS119/ELS129_EB	LS127E/LS128E	JK115L-5	JK115	8530518	4265259	4265259	35519	2182462	2217981	2216584	99.937	1397	0.0629852	440	31.4961	2	0.454545	0	NA
210810_A00902_B_L002_APMG-38-6	NA	extraction blank	PG1341	NA	NA	EBH010	BH186E	BH195L-6	BH195	2480756	1240378	1240378	21816	815200	837016	835976	99.8757	1040	0.124251	30	2.88462	0	0	0	NA
JK081L-10_S10	NA	extraction blank	PG1341	NA	NA	EBH030	BH198E	JK081L-10	JK081	781414	390707	390707	3485	259444	262929	262791	99.9475	138	0.0524857	302	218.841	26	8.60927	6	NA
JK081L-14_S14	NA	extraction blank	PG1341	NA	NA	EBH034	BH199E	JK081L-14	JK081	1031448	515724	515724	2819	342231	345050	344912	99.96	138	0.0399942	63	45.6522	1	1.5873	2	NA
JK115L-5_S27	NA	extraction blank	PG1341	NA	NA	ELS119/ELS129_EB	LS127E/LS128E	JK115L-5	JK115	814120	407060	407060	1879	407060	408939	248644	60.8022	125	0.0305669	387	309.6	11	2.84238	6	NA
210810_A00902_B_L001_APMG-37-12	NA	library blank	PG1341	NA	NA	NA	NA	JK120L-8	JK120	11179566	5589783	5589783	11124	2192727	2203851	2203469	99.9827	382	0.0173333	416	108.901	6	1.44231	10	NA
210810_A00902_B_L001_APMG-37-13	NA	library blank	PG1341	NA	NA	NA	NA	BH195L-5	BH195	8016000	4008000	4008000	21332	2422932	2444264	2443354	99.9628	910	0.03723	146	16.044	17	11.6438	0	NA
210810_A00902_B_L001_APMG-37-14	NA	library blank	PG1341	NA	NA	NA	NA	BH194L-8	BH194	4115048	2057524	2057524	7652	1207061	1214713	1214608	99.9914	105	0.00864402	262	249.524	15	5.72519	0	NA
210810_A00902_B_L001_APMG-37-5	NA	library blank	PG1341	NA	NA	NA	NA	BH193L-8	BH193	8519332	4259666	4259666	34619	2151573	2186192	2185729	99.9788	463	0.0211784	124	26.7819	26	20.9677	0	NA
210810_A00902_B_L002_APMG-38-12	NA	library blank	PG1341	NA	NA	NA	NA	JK121L-8	JK121	13756920	6878460	6878460	14839	2202501	2217340	2216564	99.965	776	0.0349969	0	NA	0	NA	0	NA
210810_A00902_B_L002_APMG-38-13	NA	library blank	PG1341	NA	NA	NA	NA	JK115L-8	JK115	9316686	4658343	4658343	11095	1811940	1823035	1822596	99.9759	439	0.0240807	1	0.22779	0	0	0	NA
210810_A00902_B_L002_APMG-38-14	NA	library blank	PG1341	NA	NA	NA	NA	JK109L-8	JK109	16043534	8021767	8021767	15037	3477032	3492069	3491209	99.9754	860	0.0246272	39	4.53488	0	0	0	NA
BH193L-8_S32	NA	library blank	PG1341	NA	NA	NA	NA	BH193L-8	BH193	78	39	39	1	35	36	36	100	0	0	11	#DIV/0!	5	45.4545	0	NA
BH194L-8_S30	NA	library blank	PG1341	NA	NA	NA	NA	BH194L-8	BH194	316610	158305	158305	960	116286	117246	117235	99.9906	11	0.00938198	4	36.3636	3	75	0	NA
BH195L-7_S31	NA	library blank	PG1341	NA	NA	NA	NA	BH195L-7	BH195	531672	265836	265836	2432	202371	204803	204716	99.9575	87	0.0424798	6	6.89655	0	0	0	NA
JK081L-15_S15	NA	library blank	PG1341	NA	NA	NA	NA	JK081L-15	JK081	943120	471560	471560	2838	381300	384138	384078	99.9844	60	0.0156194	28	46.6667	2	7.14286	0	NA
JK109L-8_S33	NA	library blank	PG1341	NA	NA	NA	NA	JK109L-8	JK109	1199378	599689	599689	1808	367970	369778	369684	99.9746	94	0.0254207	45	47.8723	0	0	0	NA
JK115L-8_S34	NA	library blank	PG1341	NA	NA	NA	NA	JK115L-8	JK115	963282	481641	481641	1496	235774	237270	237222	99.9798	48	0.0202301	15	31.25	2	13.3333	0	NA
