# Supplementary material for: Postglacial bioweathering, soil nutrient cycling, and podzolization from palaeometagenomics of plants, fungi, and bacteria
Source: Sci Adv. 2025 May 7;11(19):eadj5527. doi: 10.1126/sciadv.adj5527 (PMC12057668; doi:10.1126/sciadv.adj5527)
Supplement: Supplementary file 2 — Data S1 to S3 [file sciadv.adj5527_data_s1_to_s3.zip › adj5527_data_s2.xlsx]

## Sheet: Plants
Name	assignment	pH	pH category	Ref
Alnus	tree	acidic	1	https://www.moorwissen.de/en/paludikultur/datenbanken/dppp/portrait.php?name=Alnus%20alnobetula
Alnus alnobetula	tree	acidic	1	https://www.moorwissen.de/en/paludikultur/datenbanken/dppp/portrait.php?name=Alnus%20alnobetula
Avena	grass	acidic	1	https://www.canr.msu.edu/news/champion_of_cover_crops_oats
Avena sativa	grass	acidic	1	https://www.canr.msu.edu/news/champion_of_cover_crops_oats
Betula	shrub	acidic	1	https://www.picturethisai.com/care/Betula_pendula.html
Betula nana	shrub	acidic	1	1
Betula pendula	shrub	acidic	1	1
Betula platyphylla	shrub	acidic	1	https://www.picturethisai.com/care/Betula_pendula.html
Betula pubescens	shrub	acidic	1	https://www.picturethisai.com/care/Betula_pendula.html
Buxbaumia	moss	acidic	1	https://www.degruyter.com/document/doi/10.1515/9781400845880.317/pdf
Buxbaumia aphylla	moss	acidic	1	https://www.degruyter.com/document/doi/10.1515/9781400845880.317/pdf
Eriophorum	herbaceous	acidic	1	https://pfaf.org/user/plant.aspx?LatinName=Eriophorum+angustifolium
Eriophorum angustifolium	herbaceous	acidic	1	https://pfaf.org/user/plant.aspx?LatinName=Eriophorum+angustifolium
Larix	tree	acidic	1	https://farmhomestead.com/soil-ph-preferences-trees/
Larix gmelinii	tree	acidic	1	https://farmhomestead.com/soil-ph-preferences-trees/
Larix sibirica	tree	acidic	1	https://farmhomestead.com/soil-ph-preferences-trees/
Melampyrum	herbaceous	acidic	1	https://www.sciencedirect.com/topics/agricultural-and-biological-sciences/melampyrum
Oxygraphis	herbaceous	acidic	1	https://worldspecies.org/ntaxa/836722
Oxygraphis glacialis	herbaceous	acidic	1	https://worldspecies.org/ntaxa/836723
Picea	tree	acidic	1	https://farmhomestead.com/soil-ph-preferences-trees/
Picea abies	tree	acidic	1	https://farmhomestead.com/soil-ph-preferences-trees/
Pinus	tree	acidic	1	https://farmhomestead.com/soil-ph-preferences-trees/
Rumex acetosa	herbaceous	acidic	1	https://www.researchgate.net/publication/226706349_Correspondences_between_plants_and_soilenvironmental_factors_in_beech_forests_of_Central_Apennines_From_homogeneity_to_complexity
Silene	herbaceous	acidic	1	https://www.thespruce.com/silene-plant-profile-5070414
Silene latifolia	herbaceous	acidic	1	https://www.thespruce.com/silene-plant-profile-5070414
Silene nutans	herbaceous	acidic	1	https://www.thespruce.com/silene-plant-profile-5070414
Silene vulgaris	herbaceous	acidic	1	https://www.thespruce.com/silene-plant-profile-5070414
Vaccinium	herbaceous	acidic	1	https://etd.auburn.edu/handle/10415/5977
Vaccinium uliginosum	herbaceous	acidic	1	https://etd.auburn.edu/handle/10415/5977
Vaccinium vitis-idaea	herbaceous	acidic	1	https://etd.auburn.edu/handle/10415/5977
Abies	tree	slightly acidic	2	https://pfaf.org/user/Plant.aspx?LatinName=Abies+sibirica
Abies sibirica	tree	slightly acidic	2	https://pfaf.org/user/Plant.aspx?LatinName=Abies+sibirica
Anemone	herbaceous	moderate acid to neutral	2
Angelica	herbaceous	slightly acidic	2	https://www.thespruce.com/angelica-plant-growing-guide-5195323
Arabis	herbaceous	slightly acidic to neutral	2	https://www.gardenershq.com/Arabis-Rock-Cress.php
Arabis alpina	herbaceous	slightly acidic to neutral	2	https://www.gardenershq.com/Arabis-Rock-Cress.php
Bartramia	moss	slightly acidic?	2	https://academic.oup.com/biohorizons/article/doi/10.1093/biohorizons/hzw008/2526859
Bartramia pomiformis	moss	slightly acidic?	2	https://academic.oup.com/biohorizons/article/doi/10.1093/biohorizons/hzw008/2526860
Brassica	herbaceous	slightly acidic	2	https://www.barenbrug.co.nz/dairy/brassica-management/soil-fertility-and-establishment/soil-fertility.htm
Brassica napus	herbaceous	slightly acidic	2	https://www.barenbrug.co.nz/dairy/brassica-management/soil-fertility-and-establishment/soil-fertility.htm
Brassica oleracea	herbaceous	slightly acidic	2	https://www.barenbrug.co.nz/dairy/brassica-management/soil-fertility-and-establishment/soil-fertility.htm
Brassica rapa	herbaceous	slightly acidic	2	https://www.barenbrug.co.nz/dairy/brassica-management/soil-fertility-and-establishment/soil-fertility.htm
Carex	grass	slightly acidic to neutral	2	https://www.wilsonbrosgardens.com/planting-and-growing-carex-sedge.html
Carex duriuscula	grass	slightly acidic to neutral	2	https://www.wilsonbrosgardens.com/planting-and-growing-carex-sedge.html
Carex myosuroides	grass	slightly acidic to neutral	2	https://www.wilsonbrosgardens.com/planting-and-growing-carex-sedge.html
Carex nigra	grass	slightly acidic to neutral	2	https://www.wilsonbrosgardens.com/planting-and-growing-carex-sedge.html
Carex pallescens	grass	slightly acidic to neutral	2	https://www.wilsonbrosgardens.com/planting-and-growing-carex-sedge.html
Carex panicea	grass	slightly acidic to neutral	2	https://www.wilsonbrosgardens.com/planting-and-growing-carex-sedge.html
Carex rupestris	grass	slightly acidic to neutral	2	https://www.wilsonbrosgardens.com/planting-and-growing-carex-sedge.html
Cephaloziella	moss	slightly acidic	2	https://cisfbr.org.uk/Bryo/Cornish_Bryophytes_Cephaloziella_nicholsonii.html
Chenopodium	herbaceous	acidic to slightly alkaline	2	https://pfaf.org/User/plant.aspx?LatinName=Chenopodium+album
Chrysanthemum	herbaceous	slightly acidic to neutral	2	http://nhb.gov.in/pdf/flowers/chrysanthemum/chr011.pdf
Chrysanthemum boreale	herbaceous	slightly acidic	2	https://agris.fao.org/agris-search/search.do?recordID=KR2013000983
Climacium	moss	mildly acidic	2	https://bantam.earth/tree-moss-climacium-dendroides/
Climacium dendroides	moss	mildly acidic	2	https://bantam.earth/tree-moss-climacium-dendroides/
Comarum	herbaceous	slightly acidic	2	https://en.hortipedia.com/Comarum_palustre
Comarum palustre	herbaceous	slightly acidic	2	https://en.hortipedia.com/Comarum_palustre
Cornus	shrub	slightly acidic	2	https://horticulture.co.uk/dogwood/
Cotoneaster	shrub	slightly acidic	2	Cotoneaster
Dactylis	grass	slightly acidic	2	https://pfaf.org/user/Plant.aspx?LatinName=Dactylis+glomerata
Dactylis glomerata	grass	slightly acidic	2	https://pfaf.org/user/Plant.aspx?LatinName=Dactylis+glomerata
Delphinium	herbaceous	slightly acidic	2	https://gardenerspath.com/plants/flowers/grow-delphiniums/
Deschampsia	grass	acidic to neutral	2	https://en.hortipedia.com/Deschampsia_cespitosa
Dianthus	herbaceous	acidic to neutral	2	https://www.thespruce.com/perennial-dianthus-flower-1316045
Dicentra	herbaceous	slightly acidic	2	https://www.whiteflowerfarm.com/how-to-grow-dicentra-bleeding-heart
Dryopteris	fern	slightly acidic to neutral	2	https://pfaf.org/user/plant.aspx?latinname=dryopteris
Dryopteris fragrans	fern	slightly acidic to neutral	2	https://pfaf.org/user/plant.aspx?latinname=dryopteris
Empetrum	herbaceous	slightly acidic	2	https://pfaf.org/user/plant.aspx?latinname=Empetrum+nigrum
Epilobium	herbaceous	slightly acidic to neutral	2	https://www.gardenershq.com/Epilobium-French-Willow.php
Epilobium palustre	herbaceous	slightly acidic to neutral	2	https://www.gardenershq.com/Epilobium-French-Willow.php
Equisetum	herbaceous	acidic to neutral	2	https://www.thespruce.com/horsetail-plant-aggressively-spreading-weed-4125787
Equisetum arvense	herbaceous	acidic to neutral	2	https://www.thespruce.com/horsetail-plant-aggressively-spreading-weed-4125787
Equisetum hyemale	herbaceous	acidic to neutral	2	https://www.thespruce.com/horsetail-plant-aggressively-spreading-weed-4125787
Equisetum palustre	herbaceous	acidic to neutral	2	https://www.thespruce.com/horsetail-plant-aggressively-spreading-weed-4125787
Geranium	herbaceous	slightly acidic	2	https://www.canr.msu.edu/news/low_ph_induces_iron_and_manganese_toxicity_in_geraniums
Geum	herbaceous	slightly acidic to neutral	2	https://www.gardenershq.com/Geum-Avens.php
Huperzia	herbaceous	slightly acidic	2	https://www.araflora.com/index.php?route=product/product/pdf&product_id=1026
Juniperus	shrub	slightly acidic to neutral	2	https://www.depauw.edu/about/campus/naturepark/research-project-list/junipers-and-soil-ph/
Juniperus communis	shrub	slightly acidic to neutral	2	https://www.depauw.edu/about/campus/naturepark/research-project-list/junipers-and-soil-ph/
Koenigia	herbaceous	slightly acidic	2	https://scialert.net/fulltext/?doi=pjbs.2003.252.254
Koenigia islandica	herbaceous	slightly acidic	2	https://scialert.net/fulltext/?doi=pjbs.2003.252.254
Luzula	herbaceous	acidic to slightly alkaline	2	https://www.researchgate.net/publication/265250389_Biology_and_ecology_of_an_invasion_of_Impatiens_parviflora_DC_in_natural_and_semi-natural_habitats
Marchantia	moss	slightly acidic	2	https://www.fs.fed.us/database/feis/plants/bryophyte/marpol/all.html
Marchantia polymorpha	moss	slightly acidic	2	https://www.fs.fed.us/database/feis/plants/bryophyte/marpol/all.html
Mentha	herbaceous	slightly acidic	2	https://www.dpi.nsw.gov.au/agriculture/horticulture/vegetables/commodity-growing-guides/mint-growing
Mentha canadensis	herbaceous	slightly acidic	2	https://www.dpi.nsw.gov.au/agriculture/horticulture/vegetables/commodity-growing-guides/mint-growing
Oxalis	herbaceous	slightly acidic	2	https://www.gardenershq.com/Oxalis-Shamrock-Sorrel.php
Packera	herbaceous	acidic to neutral	2	https://www.gardenia.net/plant/packera-aurea
Parnassia	herbaceous	slightly acidic	2	https://carnivorousplantnursery.com/products/grass-of-parnassus
Plantago	herbaceous	slightly acidic	2	https://link.springer.com/article/10.1007/s11356-019-05535-x
Poa	grass	slightly acidic to neutral	2	https://www.thegma.org.uk/learning/resources/turf-grasses-annual-meadow-grass-poa-annua?dt=2019-05-02&sig=wxf3hiQ2qkPhBWa1o4boUHbHvbTDaGxQcxAcegzXMfU%3D
Poa palustris	grass	slightly acidic to neutral	2	https://www.thegma.org.uk/learning/resources/turf-grasses-annual-meadow-grass-poa-annua?dt=2019-05-02&sig=wxf3hiQ2qkPhBWa1o4boUHbHvbTDaGxQcxAcegzXMfU%3D
Poa pratensis	grass	slightly acidic to neutral	2	https://www.thegma.org.uk/learning/resources/turf-grasses-annual-meadow-grass-poa-annua?dt=2019-05-02&sig=wxf3hiQ2qkPhBWa1o4boUHbHvbTDaGxQcxAcegzXMfU%3D
Pogonatum	moss	slightly acidic	2	https://www.researchgate.net/publication/47367443_Development_of_the_moss_Pogonatum_urnigerum_Hedw_P_Beauv_under_in_vitro_culture_conditions/fulltext/0f3174833829de22160eda5b/Development-of-the-moss-Pogonatum-urnigerum-Hedw-P-Beauv-under-in-vitro-culture-conditions.pdf
Polygala	herbaceous	slightly acidic	2	https://hayloft.co.uk/pdf/How%20to%20Grow%20Polygala%20Purple%20Passion.pdf
Potentilla	herbaceous	slightly acidic to neutral	2	https://gardenbeast.com/potentilla-guide/
Potentilla crantzii	herbaceous	slightly acidic to neutral	2	https://gardenbeast.com/potentilla-guide/
Potentilla hyparctica	herbaceous	slightly acidic to neutral	2	https://gardenbeast.com/potentilla-guide/
Potentilla nivea	herbaceous	slightly acidic to neutral	2	https://gardenbeast.com/potentilla-guide/
Potentilla puberula	off-target	slightly acidic to neutral	2	https://gardenbeast.com/potentilla-guide/
Potentilla purpurascens	off-target	slightly acidic to neutral	2	https://gardenbeast.com/potentilla-guide/
Primula	herbaceous	slightly acidic	2	https://www.missouribotanicalgarden.org/PlantFinder/PlantFinderDetails.aspx?kempercode=b564
Primula matthioli	herbaceous	slightly acidic	2	https://www.missouribotanicalgarden.org/PlantFinder/PlantFinderDetails.aspx?kempercode=b564
Pteridium	fern	slightly acidic	2	https://pfaf.org/user/Plant.aspx?LatinName=Pteridium+aquilinum+esculentum
Pteridium aquilinum	fern	slightly acidic	2	https://pfaf.org/user/Plant.aspx?LatinName=Pteridium+aquilinum+esculentum
Rhodiola	herbaceous	slightly acidic to neutral	2	https://www1.agric.gov.ab.ca/$department/deptdocs.nsf/all/agdex13054/$file/188_20-2.pdf?OpenElement
Salix	shrub	acidic to slightly alkaline	2	https://stormwater.pca.state.mn.us/index.php/Tree_species_list_-_pH_and_moisture_ranges
Salix alaxensis	shrub	acidic to slightly alkaline	2	https://stormwater.pca.state.mn.us/index.php/Tree_species_list_-_pH_and_moisture_ranges
Salix caprea	shrub	acidic to slightly alkaline	2	https://stormwater.pca.state.mn.us/index.php/Tree_species_list_-_pH_and_moisture_ranges
Salix dasyclados	shrub	acidic to slightly alkaline	2	https://stormwater.pca.state.mn.us/index.php/Tree_species_list_-_pH_and_moisture_ranges
Salix myrsinifolia	shrub	acidic to slightly alkaline	2	https://stormwater.pca.state.mn.us/index.php/Tree_species_list_-_pH_and_moisture_ranges
Salix pentandra	shrub	acidic to slightly alkaline	2	https://stormwater.pca.state.mn.us/index.php/Tree_species_list_-_pH_and_moisture_ranges
Salix polaris	shrub	acidic to slightly alkaline	2	https://stormwater.pca.state.mn.us/index.php/Tree_species_list_-_pH_and_moisture_ranges
Salix pulchra	shrub	acidic to slightly alkaline	2	https://stormwater.pca.state.mn.us/index.php/Tree_species_list_-_pH_and_moisture_ranges
Salix rorida	shrub	acidic to slightly alkaline	2	https://stormwater.pca.state.mn.us/index.php/Tree_species_list_-_pH_and_moisture_ranges
Salix rotundifolia x Salix phlebophylla	shrub	acidic to slightly alkaline	2	https://stormwater.pca.state.mn.us/index.php/Tree_species_list_-_pH_and_moisture_ranges
Salix sp.	shrub	acidic to slightly alkaline	2	https://stormwater.pca.state.mn.us/index.php/Tree_species_list_-_pH_and_moisture_ranges
Salix triandra	shrub	acidic to slightly alkaline	2	https://stormwater.pca.state.mn.us/index.php/Tree_species_list_-_pH_and_moisture_ranges
Salix viminalis	shrub	acidic to slightly alkaline	2	https://stormwater.pca.state.mn.us/index.php/Tree_species_list_-_pH_and_moisture_ranges
Salix viminalis x Salix schwerinii	shrub	acidic to slightly alkaline	2	https://stormwater.pca.state.mn.us/index.php/Tree_species_list_-_pH_and_moisture_ranges
Spiraea	shrub	slightly acidic to neutral	2	https://www.wilsonbrosgardens.com/planting-and-caring-for-japanese-spirea.html
Taraxacum	herbaceous	acidic to slightly alkaline	2	https://link.springer.com/article/10.1007/s00128-018-2356-y
Taraxacum officinale	herbaceous	acidic to slightly alkaline	2	https://link.springer.com/article/10.1007/s00128-018-2356-y
Tetraplodon	moss	slightly acidic to neutral	2	https://www.researchgate.net/publication/272264365_Tetraplodon_angustatus_Bryopsida_Splachnaceae_in_the_Polish_Tatra_Mts
Thymus	herbaceous	acidic to slightly alkaline	2	https://www.researchgate.net/publication/291164918_An_overview_on_genus_Thymus/figures?lo=1&utm_source=google&utm_medium=organic
Tragopogon	herbaceous	slightly acidic	2	https://myplantin.com/plant/6886
Valeriana	herbaceous	slightly acidic to neutral	2	https://www.gov.mb.ca/agriculture/crops/crop-management/valerian.html
Valeriana officinalis	herbaceous	slightly acidic to neutral	2	https://www.gov.mb.ca/agriculture/crops/crop-management/valerian.html
Viola	herbaceous	slightly acidic	2	https://www.westcoastseeds.com/blogs/wcs-academy/grow-pansies-violas
Agropyron	grass	neutral	3	https://cdnsciencepub.com/doi/pdf/10.4141/S99-082
Agrostis	grass	slightly acidic to slightly alkaline	3	https://pfaf.org/user/plant.aspx?latinname=agrostis
Agrostis stolonifera	grass	slightly acidic to slightly alkaline	3	https://pfaf.org/user/plant.aspx?latinname=agrostis
Alchemilla	herbaceous	neutral	3	https://horticulture.co.uk/alchemilla/
Alopecurus	grass	neutral	3	https://www.sciencedirect.com/topics/agricultural-and-biological-sciences/alopecurus-pratensis
Arabidopsis	herbaceous	neutral	3	https://www.ncbi.nlm.nih.gov/pmc/articles/PMC6663613/
Arabidopsis lyrata	herbaceous	neutral	3	https://www.ncbi.nlm.nih.gov/pmc/articles/PMC6663613/
Armeria	herbaceous	neutral	3	http://www.algoplus.net/Downloads/PlantpHpreferencelist.pdf
Beckmannia	grass	slightly acidic to slightly alkaline	3	https://pfaf.org/user/plant.aspx?latinname=Beckmannia+eruciformis
Beckmannia syzigachne	grass	slightly acidic to slightly alkaline	3	https://pfaf.org/user/plant.aspx?latinname=Beckmannia+eruciformis
Bistorta	herbaceous	slightly acidic to slightly alkaline	3	https://pfaf.org/user/Plant.aspx?LatinName=Bistorta+vivipara
Bistorta officinalis	herbaceous	slightly acidic to slightly alkaline	3	https://pfaf.org/user/Plant.aspx?LatinName=Bistorta+vivipara
Bistorta vivipara	herbaceous	slightly acidic to slightly alkaline	3	https://pfaf.org/user/Plant.aspx?LatinName=Bistorta+vivipara
Bromus	grass	moderately acid to slightly alkaline	3	https://tnyards.utk.edu/category/genus/bromus/
Bryum	moss	neutral	3	http://pza.sanbi.org/bryum-argenteum
Bryum argenteum	moss	neutral	3	http://pza.sanbi.org/bryum-argenteum
Caltha	herbaceous	slightly acidic to slightly alkaline	3	https://pfaf.org/user/Plant.aspx?LatinName=Caltha+palustris
Caltha palustris	herbaceous	slightly acidic to slightly alkaline	3	https://pfaf.org/user/Plant.aspx?LatinName=Caltha+palustris
Cassiope	herbaceous	slightly acidic to slightly alkaline	3	https://pfaf.org/user/Plant.aspx?LatinName=Cassiope
Chamaenerion	herbaceous	slightly acidic to slightly alkaline	3	https://pfaf.org/user/Plant.aspx?LatinName=Chamaenerion+angustifolium
Chamaenerion angustifolium	herbaceous	slightly acidic to slightly alkaline	3	https://pfaf.org/user/Plant.aspx?LatinName=Chamaenerion+angustifolium
Chorispora	herbaceous	slightly acidic to slightly alkaline	3	https://pfaf.org/user/Plant.aspx?LatinName=Chorispora
Chrysosplenium	herbaceous	acidic to alkaline	3	https://pfaf.org/user/plant.aspx?latinname=Chrysosplenium+oppositifolium
Cirsium	herbaceous	slightly acidic to slightly alkaline	3	https://davesgarden.com/guides/pf/go/32161/
Corallorhiza	herbaceous	slightly acidic to slightly alkaline	3	https://pfaf.org/user/Plant.aspx?LatinName=Corallorhiza+maculata
Corydalis	herbaceous	neutral	3	https://www.gardenershq.com/Corydalis-Fumitory.php
Cuscuta	herbaceous	slightly acidic to slightly alkaline	3	https://pfaf.org/user/Plant.aspx?LatinName=Cuscuta+europaea
Diplazium	fern	slightly acidic to slightly alkaline	3	https://pfaf.org/user/Plant.aspx?LatinName=Diplazium
Diplazium sibiricum	fern	slightly acidic to slightly alkaline	3	https://pfaf.org/user/Plant.aspx?LatinName=Diplazium
Dryas	herbaceous	slightly acidic to slightly alkaline	3	https://pfaf.org/user/plant.aspx?latinname=Dryas+octopetala
Dryas crenulata	herbaceous	slightly acidic to slightly alkaline	3	https://pfaf.org/user/plant.aspx?latinname=Dryas+octopetala
Dryas grandis	herbaceous	slightly acidic to slightly alkaline	3	https://pfaf.org/user/plant.aspx?latinname=Dryas+octopetala
Dryas integrifolia	herbaceous	slightly acidic to slightly alkaline	3	https://pfaf.org/user/plant.aspx?latinname=Dryas+octopetala
Dryas integrifolia x Dryas octopetala	herbaceous	slightly acidic to slightly alkaline	3	https://pfaf.org/user/plant.aspx?latinname=Dryas+octopetala
Dryas octopetala	herbaceous	slightly acidic to slightly alkaline	3	https://pfaf.org/user/plant.aspx?latinname=Dryas+octopetala
Erigeron	herbaceous	neutral	3	https://www.epicgardening.com/erigeron-karvinskianus/
Eritrichium	herbaceous	slightly acidic to slightly alkaline	3	https://pfaf.org/user/Plant.aspx?LatinName=Eritrichium
Eritrichium sericeum	herbaceous	slightly acidic to slightly alkaline	3	https://pfaf.org/user/Plant.aspx?LatinName=Eritrichium
Fragaria	herbaceous	slightly acidic to slightly alkaline	3	https://pfaf.org/user/plant.aspx?latinname=Fragaria+vesca
Fragaria vesca	herbaceous	slightly acidic to slightly alkaline	3	https://pfaf.org/user/plant.aspx?latinname=Fragaria+vesca
Frangula	shrub	acidic to slightly alkaline	3	http://woodyplants.cals.cornell.edu/plant/212
Frangula alnus	shrub	acidic to slightly alkaline	3	http://woodyplants.cals.cornell.edu/plant/212
Galium	herbaceous	slightly acidic to slightly alkaline	3	https://pfaf.org/user/Plant.aspx?LatinName=Galium+gracile
Hedysarum	herbaceous	slightly acidic to slightly alkaline	3	https://acrre.ualberta.ca/acrre/wp-content/uploads/sites/45/2018/04//Hedysarum_alpinum.pdf
Hedysarum consanguineum	herbaceous	slightly acidic to slightly alkaline	3	https://acrre.ualberta.ca/acrre/wp-content/uploads/sites/45/2018/04//Hedysarum_alpinum.pdf
Hippophae	shrub	slightly acidic to slightly alkaline	3	https://pfaf.org/user/plant.aspx?LatinName=Hippophae+rhamnoides
Hippophae rhamnoides	shrub	slightly acidic to slightly alkaline	3	https://pfaf.org/user/plant.aspx?LatinName=Hippophae+rhamnoides
Lilium	herbaceous	neutral	3	https://www.burpee.com/blog/encyclopedia__lily-article.html
Lonicera	shrub	slightly acidic to slightly alkaline	3	https://pfaf.org/user/Plant.aspx?LatinName=Lonicera+periclymenum
Medicago	herbaceous	neutral	3	https://www.sciencedirect.com/topics/agricultural-and-biological-sciences/medicago-sativa
Medicago falcata	herbaceous	neutral	3	https://www.sciencedirect.com/topics/agricultural-and-biological-sciences/medicago-sativa
Micranthes	herbaceous	slightly acidic to slightly alkaline	3	https://pfaf.org/user/Plant.aspx?LatinName=Micranthes+pensylvanica
Micranthes integrifolia	herbaceous	slightly acidic to slightly alkaline	3	https://pfaf.org/user/Plant.aspx?LatinName=Micranthes+pensylvanica
Micranthes nivalis	herbaceous	slightly acidic to slightly alkaline	3	https://pfaf.org/user/Plant.aspx?LatinName=Micranthes+pensylvanica
Micranthes punctata	herbaceous	slightly acidic to slightly alkaline	3	https://pfaf.org/user/Plant.aspx?LatinName=Micranthes+pensylvanica
Myosotis	herbaceous	slightly acidic to slightly alkaline	3	https://gardenerspath.com/plants/flowers/grow-forget-me-not/
Myosotis alpestris	herbaceous	slightly acidic to slightly alkaline	3	https://gardenerspath.com/plants/flowers/grow-forget-me-not/
Myosotis laxa	herbaceous	slightly acidic to slightly alkaline	3	https://gardenerspath.com/plants/flowers/grow-forget-me-not/
Oxyria	herbaceous	slightly acidic to slightly alkaline	3	https://pfaf.org/user/Plant.aspx?LatinName=Oxyria+digyna
Oxyria digyna	herbaceous	slightly acidic to slightly alkaline	3	https://pfaf.org/user/Plant.aspx?LatinName=Oxyria+digyna
Paeonia	herbaceous	neutral	3	https://hgic.clemson.edu/factsheet/peonies/
Papaver	herbaceous	neutral	3	https://www.whiteflowerfarm.com/how-to-grow-oriental-poppies
Papaver nudicaule	herbaceous	neutral	3	https://www.thespruce.com/how-to-grow-and-care-for-iceland-poppies-5075743
Pedicularis	herbaceous	slightly acidic to slightly alkaline	3	https://pfaf.org/user/Plant.aspx?LatinName=Pedicularis+oliveriana
Pedicularis oederi	herbaceous	slightly acidic to slightly alkaline	3	https://pfaf.org/user/Plant.aspx?LatinName=Pedicularis+oliveriana
Pedicularis resupinata	herbaceous	slightly acidic to slightly alkaline	3	https://pfaf.org/user/Plant.aspx?LatinName=Pedicularis+oliveriana
Pedicularis tristis	herbaceous	slightly acidic to slightly alkaline	3	https://pfaf.org/user/Plant.aspx?LatinName=Pedicularis+oliveriana
Pedicularis verticillata	herbaceous	slightly acidic to slightly alkaline	3	https://pfaf.org/user/Plant.aspx?LatinName=Pedicularis+oliveriana
Peucedanum	herbaceous	slightly acidic to slightly alkaline	3	https://pfaf.org/user/Plant.aspx?LatinName=Peucedanum+officinale
Phleum	grass	neutral	3	https://www.fao.org/3/y5576e/y5576e0m.htm
Phleum pratense	grass	neutral	3	https://www.fao.org/3/y5576e/y5576e0m.htm
Polypodium	fern	neutral	3	https://myplantin.com/plant/1295
Polytrichum	moss	neutral	3	https://www.rhs.org.uk/biodiversity/algae-liverworts-moss-on-borders-containers
Polytrichum commune	moss	neutral	3	https://www.rhs.org.uk/biodiversity/algae-liverworts-moss-on-borders-containers
Polytrichum juniperinum	moss	neutral	3	https://www.rhs.org.uk/biodiversity/algae-liverworts-moss-on-borders-containers
Populus	shrub	slightly acidic to slightly alkaline	3	https://www.gardenguides.com/101842-types-soil-grow-poplar-tree.html
Populus alba	shrub	slightly acidic to slightly alkaline	3	https://www.gardenguides.com/101842-types-soil-grow-poplar-tree.html
Populus nigra	shrub	slightly acidic to slightly alkaline	3	https://www.gardenguides.com/101842-types-soil-grow-poplar-tree.html
Populus tremula	shrub	slightly acidic to slightly alkaline	3	https://www.gardenguides.com/101842-types-soil-grow-poplar-tree.html
Pyrola	herbaceous	slightly acidic to slightly alkaline	3	https://pfaf.org/user/Plant.aspx?LatinName=Pyrola+rotundifolia
Pyrola rotundifolia	herbaceous	slightly acidic to slightly alkaline	3	https://pfaf.org/user/Plant.aspx?LatinName=Pyrola+rotundifolia
Rheum	herbaceous	slightly acidic to slightly alkaline	3	https://pfaf.org/user/Plant.aspx?LatinName=Rheum+%C3%97+hybridum
Ribes	shrub	slightly acidic to slightly alkaline	3	https://pfaf.org/user/Plant.aspx?LatinName=ribes
Sanguisorba	herbaceous	neutral	3	https://www.gardenershq.com/Sanguisorba-Burnet.php
Sanguisorba officinalis	herbaceous	neutral	3	https://www.gardenershq.com/Sanguisorba-Burnet.php
Saussurea	herbaceous	slightly acidic to slightly alkaline	3	https://pfaf.org/user/Plant.aspx?LatinName=Saussurea
Saussurea involucrata	herbaceous	slightly acidic to slightly alkaline	3	https://pfaf.org/user/Plant.aspx?LatinName=Saussurea
Seseli	herbaceous	slightly acidic to slightly alkaline	3	https://pfaf.org/user/Plant.aspx?LatinName=Seseli
Triticum	grass	slightly acidic to slightly alkaline?	3
Triticum aestivum	grass	slightly acidic to slightly alkaline?	3	https://pfaf.org/user/plant.aspx?LatinName=Triticum+aestivum
Triticum turgidum	grass	slightly acidic to slightly alkaline	3	https://pfaf.org/User/Plant.aspx?LatinName=Triticum+turgidum+durum
Turritis	herbaceous	slightly acidic to slightly alkaline	3	https://pfaf.org/user/Plant.aspx?LatinName=Turritis+glabra
Turritis glabra	herbaceous	slightly acidic to slightly alkaline	3	https://pfaf.org/user/Plant.aspx?LatinName=Turritis+glabra
Veratrum	herbaceous	slightly acidic to slightly alkaline	3	https://pfaf.org/user/Plant.aspx?LatinName=Veratrum+nigrum
Veronica	herbaceous	neutral	3	https://www.thespruce.com/veronica-plant-profile-2132565
Veronica chamaedrys	herbaceous	neutral	3	https://www.thespruce.com/veronica-plant-profile-2132565
Botrychium	fern	slightly alkaline	4	https://pfaf.org/USER/Plant.aspx?LatinName=Botrychium+lunaria&utm_content=cmp-true
Botrychium lunaria	fern	slightly alkaline	4	https://pfaf.org/USER/Plant.aspx?LatinName=Botrychium+lunaria&utm_content=cmp-true
Draba	herbaceous	neutral to slightly alkaline	4
Draba nemorosa	herbaceous	neutral to slightly alkaline	4
Draba oligosperma	off-target	neutral to slightly alkaline	4
Euphrasia	herbaceous	slightly alkaline	4	https://cronodon.com/NatureTech/euphrasia.html
Eutrema	herbaceous	slightly alkaline	4	https://extremeplants.org/species/eutrema-salsugineum/
Funaria	moss	slightly alkaline	4	https://www.jstor.org/stable/3242217
Funaria hygrometrica	moss	slightly alkaline	4	https://www.jstor.org/stable/3242217
Helictotrichon	grass	neutral to slightly alkaline	4	https://www.gardenershq.com/inthegarden/helictotrichon-sempervirens-blue-oat-grass/
Melilotus	herbaceous	neutral to slightly alkaline	4	http://extension.msstate.edu/content/yellow-sweetclover-melilotus-officinalis
Melilotus albus	herbaceous	neutral to slightly alkaline	4	http://extension.msstate.edu/content/yellow-sweetclover-melilotus-officinalis
Onobrychis	herbaceous	neutral to slightly alkaline	4	https://www.balkep.org/onobrychis-viciifolia.html
Pinguicula	herbaceous	neutral to alkaline	4
Saxifraga	herbaceous	neutral to slightly alkaline	4	https://www.seasonalgardening.co.uk/alpines/saxifraga.asp
Saxifraga cernua	herbaceous	neutral to slightly alkaline	4	https://www.seasonalgardening.co.uk/alpines/saxifraga.asp
Saxifraga hirculus	herbaceous	neutral to slightly alkaline	4	https://www.seasonalgardening.co.uk/alpines/saxifraga.asp
Saxifraga oppositifolia	herbaceous	neutral to slightly alkaline	4	https://www.seasonalgardening.co.uk/alpines/saxifraga.asp
Saxifraga serpyllifolia	herbaceous	neutral to slightly alkaline	4	https://www.seasonalgardening.co.uk/alpines/saxifraga.asp
Saxifraga sinomontana	herbaceous	neutral to slightly alkaline	4	https://www.seasonalgardening.co.uk/alpines/saxifraga.asp
Woodsia	fern	neutral to alkaline	4	https://www.shootgardening.co.uk/plant/woodsia-obtusa
Atriplex	herbaceous	alkaline	5	https://www.feedipedia.org/node/24708
Cardamine	herbaceous	alkaline	5	https://en.hortipedia.com/Cardamine_trifolia
(Populus tomentosa x Populus bolleana) x Populus tomentosa	off-target	out	out	out
(Populus tomentosa x Populus bolleana) x Populus tomentosa var. truncata	off-target	out	out	out
Abatia	off-target	out	out	out
Abatia parviflora	off-target	out	out	out
Abies alba	off-target	out	out	out
Abrus	off-target	out	out	out
Abrus precatorius	off-target	out	out	out
Acacia	off-target	out	out	out
Acacia ligulata	off-target	out	out	out
Acacia puncticulata	off-target	out	out	out
Acantholimon	off-target	out	out	out
Acantholimon festucaceum	off-target	out	out	out
Acer	off-target	out	out	out
Acer miaotaiense	off-target	out	out	out
Achyranthes	off-target	out	out	out
Aconitum kusnezoffii	off-target	out	out	out
Actaea	herbaceous	unsure	out	out
Actaea racemosa	off-target	out	out	out
Actinidia	off-target	out	out	out
Actinidia chinensis	off-target	out	out	out
Actinotus	off-target	out	out	out
Actinotus helianthi	off-target	out	out	out
Adelanthus	off-target	out	out	out
Aegiceras	off-target	out	out	out
Aegiceras corniculatum	off-target	out	out	out
Aegilops	off-target	out	out	out
Aegilops speltoides	off-target	out	out	out
Aegilops tauschii	off-target	out	out	out
Aeschynomene	off-target	out	out	out
Aeschynomene evenia	off-target	out	out	out
Agalinis	off-target	out	out	out
Agalinis homalantha	off-target	out	out	out
Agave	off-target	out	out	out
Agave tequilana	off-target	out	out	out
Ageratum	off-target	out	out	out
Ageratum conyzoides	off-target	out	out	out
Agropyron cristatum	off-target	out	out	out
Agrostemma	off-target	out	out	out
Agrostemma githago	off-target	out	out	out
Ajuga	off-target	out	out	out
Ajuga ciliata	off-target	out	out	out
Ajuga reptans	off-target	out	out	out
Alangium	off-target	out	out	out
Alangium salviifolium	off-target	out	out	out
Albuca	off-target	out	out	out
Albuca bracteata	off-target	out	out	out
Alhagi	off-target	out	out	out
Alhagi sparsifolia	off-target	out	out	out
Allium	off-target	out	out	out
Allium cepa	off-target	out	out	out
Alnus glutinosa	off-target	out	out	out
Alopecurus myosuroides	off-target	out	out	out
Amana	off-target	out	out	out
Amana baohuaensis	off-target	out	out	out
Amborella	off-target	out	out	out
Amborella trichopoda	off-target	out	out	out
Amelanchier	off-target	out	out	out
Amelanchier asiatica	off-target	out	out	out
Amentotaxus	off-target	out	out	out
Amentotaxus formosana	off-target	out	out	out
Ammopiptanthus	off-target	out	out	out
Amphineurion	off-target	out	out	out
Amphineurion marginatum	off-target	out	out	out
Anacampseros	off-target	out	out	out
Anacampseros filamentosa	off-target	out	out	out
Ananas	off-target	out	out	out
Ananas comosus	off-target	out	out	out
Anchomanes	off-target	out	out	out
Anchomanes hookeri	off-target	out	out	out
Andreaea	off-target	out	out	out
Andreaea rupestris	off-target	out	out	out
Andreaea wangiana	off-target	out	out	out
Androsace	herbaceous	no preferences	out	https://darcyeverest.co.uk/product/androsace-sarmentosa/
Anemone taipaiensis	off-target	out	out	out
Aneura	moss	unsure	out	out
Angelica keiskei	off-target	out	out	out
Angelica morii	off-target	out	out	out
Anigozanthos	off-target	out	out	out
Anigozanthos sp. KH-2015	off-target	out	out	out
Annona	off-target	out	out	out
Anzhengxia	off-target	out	out	out
Anzhengxia yechengnica	off-target	out	out	out
Aphananthe	off-target	out	out	out
Aphananthe aspera	off-target	out	out	out
Aphyllon	off-target	out	out	out
Aphyllon epigalium	off-target	out	out	out
Apium	off-target	out	out	out
Apium graveolens	off-target	out	out	out
Aquilegia	off-target	out	out	out
Aquilegia coerulea	off-target	out	out	out
Arabidopsis arenosa	off-target	out	out	out
Arabidopsis cebennensis	off-target	out	out	out
Arabidopsis halleri	off-target	out	out	out
Arabidopsis kamchatica	off-target	out	out	out
Arabidopsis thaliana	off-target	out	out	out
Arachis	off-target	out	out	out
Arachis hypogaea	off-target	out	out	out
Arachis ipaensis	off-target	out	out	out
Arachnitis	off-target	out	out	out
Arachnitis uniflora	off-target	out	out	out
Arbutus	off-target	out	out	out
Arbutus unedo	off-target	out	out	out
Archidendropsis	off-target	out	out	out
Ardisia	off-target	out	out	out
Ardisia guianensis	off-target	out	out	out
Armeria macrophylla	off-target	out	out	out
Armeria pungens	off-target	out	out	out
Arnebia	off-target	out	out	out
Artemisia	off-target	out	out	out
Artemisia absinthium	off-target	out	out	out
Artemisia annua	off-target	out	out	out
Artemisia hallaisanensis	off-target	out	out	out
Artemisia monosperma	off-target	out	out	out
Artocarpus	off-target	out	out	out
Aruncus	off-target	out	out	out
Asarum	off-target	out	out	out
Asarum sp. Qiu 96018	off-target	out	out	out
Asclepias	off-target	out	out	out
Asclepias syriaca	off-target	out	out	out
Asparagus	off-target	out	out	out
Asparagus officinalis	off-target	out	out	out
Asphodeline	off-target	out	out	out
Asphodeline damascena	off-target	out	out	out
Aspidosperma	off-target	out	out	out
Aspidosperma cruentum	off-target	out	out	out
Asplenium	off-target	out	out	out
Asteropeia	off-target	out	out	out
Asteropeia rhopaloides	off-target	out	out	out
Astragalus	off-target	out	out	out
Astragalus aksuensis	off-target	out	out	out
Astragalus bezudensis	off-target	out	out	out
Astragalus crassicarpus	off-target	out	out	out
Astragalus lentiginosus	off-target	out	out	out
Astragalus membranaceus	off-target	out	out	out
Astragalus mongholicus	off-target	out	out	out
Astragalus sinicus	off-target	out	out	out
Astragalus strictus	off-target	out	out	out
Athyrium	off-target	out	out	out
Athyrium anisopterum	off-target	out	out	out
Atrichum	moss	unsure	out	out
Austrosteenisia	off-target	out	out	out
Austrosteenisia blackii	off-target	out	out	out
Baccaurea	off-target	out	out	out
Baccaurea ramiflora	off-target	out	out	out
Balanops	off-target	out	out	out
Balanops pachyphylla	off-target	out	out	out
Bambusa	off-target	out	out	out
Bambusa oldhamii	off-target	out	out	out
Batis	off-target	out	out	out
Batis maritima	off-target	out	out	out
Bazzania	off-target	out	out	out
Bazzania tridens	off-target	out	out	out
Begonia	off-target	out	out	out
Benincasa	off-target	out	out	out
Benincasa hispida	off-target	out	out	out
Bennettiodendron	off-target	out	out	out
Bennettiodendron leprosipes	off-target	out	out	out
Berchemia	off-target	out	out	out
Berchemia lineata	off-target	out	out	out
Beta	off-target	out	out	out
Beta vulgaris	off-target	out	out	out
Betula alnoides	off-target	out	out	out
Betula luminifera	off-target	out	out	out
Betula maximowicziana	off-target	out	out	out
Biscutella	off-target	out	out	out
Biscutella lyrata	off-target	out	out	out
Bistorta sp. Qiu 06003	off-target	out	out	out
Bixa	off-target	out	out	out
Bixa orellana	off-target	out	out	out
Blakea	off-target	out	out	out
Blakea schlimii	off-target	out	out	out
Blepharostoma	moss	unsure	out	out
Boechera	off-target	out	out	out
Boechera divaricarpa	off-target	out	out	out
Boechera sp. IPK Bsp 9	off-target	out	out	out
Boechera stricta	off-target	out	out	out
Boehmeria	off-target	out	out	out
Boehmeria grandis	off-target	out	out	out
Boehmeria nivea	off-target	out	out	out
Bombax	off-target	out	out	out
Bombax ceiba	off-target	out	out	out
Bonnetia	off-target	out	out	out
Bonnetia paniculata	off-target	out	out	out
Borya	off-target	out	out	out
Borya sphaerocephala	off-target	out	out	out
Bougainvillea	off-target	out	out	out
Boykinia	off-target	out	out	out
Boykinia aconitifolia	off-target	out	out	out
Brachypodium	off-target	out	out	out
Brachypodium distachyon	off-target	out	out	out
Brachypodium sylvaticum	off-target	out	out	out
Bruguiera	off-target	out	out	out
Bruinsmia	off-target	out	out	out
Bruinsmia polysperma	off-target	out	out	out
Brunellia	off-target	out	out	out
Bupleurum	off-target	out	out	out
Bupleurum scorzonerifolium	off-target	out	out	out
Burmannia	off-target	out	out	out
Burmannia nepalensis	off-target	out	out	out
Butomus	aquatic	out	out	out
Butomus umbellatus	aquatic	out	out	out
Cabomba	off-target	out	out	out
Cabomba aquatica	off-target	out	out	out
Cabomba caroliniana	off-target	out	out	out
Cajanus	off-target	out	out	out
Cajanus cajan	off-target	out	out	out
Calamagrostis	grass	no preferences	out	http://www.perennialresource.com/variety.php?ID=CALKF
California	off-target	out	out	out
California macrophylla	off-target	out	out	out
Callicarpa	off-target	out	out	out
Callicladium	moss	unsure	out	out
Callicladium imponens	off-target	out	out	out
Calligonum	off-target	out	out	out
Calligonum junceum	off-target	out	out	out
Callitriche	aquatic	out	out	out
Calypogeia	moss	unsure	out	out
Camelina	off-target	out	out	out
Camelina sativa	off-target	out	out	out
Camellia	off-target	out	out	out
Camellia longipedicellata	off-target	out	out	out
Camellia sinensis	off-target	out	out	out
Campnosperma	off-target	out	out	out
Campnosperma gummiferum	off-target	out	out	out
Campylium	moss	unsure	out	out
Campylium stellatum	moss	unsure	out	out
Canavalia	off-target	out	out	out
Canavalia lineata	off-target	out	out	out
Cannabis	off-target	out	out	out
Cannabis sativa	off-target	out	out	out
Capsella	off-target	out	out	out
Capsella rubella	off-target	out	out	out
Capsicum	off-target	out	out	out
Capsicum annuum	off-target	out	out	out
Caragana	off-target	out	out	out
Caragana jubata	off-target	out	out	out
Caragana korshinskii	off-target	out	out	out
Cardamine resedifolia	off-target	out	out	out
Carex acutiformis	off-target	out	out	out
Carex arctogena	off-target	out	out	out
Carex blanda	off-target	out	out	out
Carex cf. ludwigii MM3721	off-target	out	out	out
Carex curvicollis	off-target	out	out	out
Carex eburnea	off-target	out	out	out
Carex flacca	off-target	out	out	out
Carex hachijoensis	off-target	out	out	out
Carex microglochin	off-target	out	out	out
Carex moorcroftii	off-target	out	out	out
Carex parvula	off-target	out	out	out
Carex siderosticta	off-target	out	out	out
Carex steudneri	off-target	out	out	out
Carex vestita	off-target	out	out	out
Carica	off-target	out	out	out
Carica papaya	off-target	out	out	out
Carpinus	off-target	out	out	out
Carpinus caroliniana	off-target	out	out	out
Caryophyllaceae environmental sample	off-target	out	out	out
Casearia	off-target	out	out	out
Casearia decandra	off-target	out	out	out
Cassiope mertensiana	off-target	out	out	out
Castanospermum	off-target	out	out	out
Castanospermum australe	off-target	out	out	out
Castilleja	off-target	out	out	out
Castilleja paramensis	off-target	out	out	out
Castilleja sulphurea	off-target	out	out	out
Casuarina	off-target	out	out	out
Causonis	off-target	out	out	out
Causonis japonica	off-target	out	out	out
Cedrus	off-target	out	out	out
Cedrus atlantica	off-target	out	out	out
Cenchrus	off-target	out	out	out
Cenchrus americanus x Cenchrus squamulatus	off-target	out	out	out
Cephalanthus	off-target	out	out	out
Cephalanthus occidentalis	off-target	out	out	out
Cephalotaxus	off-target	out	out	out
Cephalotaxus oliveri	off-target	out	out	out
Ceratodon	moss	unsure	out	out
Ceratodon purpureus	off-target	out	out	out
Ceratophyllum	aquatic	out	out	out
Ceratophyllum demersum	aquatic	out	out	out
Cercidiphyllum	off-target	out	out	out
Cercidiphyllum japonicum	off-target	out	out	out
Cercis	off-target	out	out	out
Cercis canadensis	off-target	out	out	out
Cercocarpus	off-target	out	out	out
Cercocarpus betuloides	off-target	out	out	out
Cercocarpus ledifolius	off-target	out	out	out
Cercocarpus montanus	off-target	out	out	out
Chaetachme	off-target	out	out	out
Chaetachme aristata	off-target	out	out	out
Chamaebatia	off-target	out	out	out
Chamaebatia foliolosa	off-target	out	out	out
Chamaecyparis	off-target	out	out	out
Chamaecyparis hodginsii	off-target	out	out	out
Chamaesium	off-target	out	out	out
Chamaesium wolffianum	off-target	out	out	out
Chenopodium quinoa	off-target	out	out	out
Cherleria	herbaceous	unsure	out	https://www.outdoor-garden.com/plant/cherleria-species-alpine-sandwort-twinflower-sandwort
Cherleria marcescens	off-target	out	out	out
Chionanthus	off-target	out	out	out
Chionanthus rupicola	off-target	out	out	out
Chorisodontium	off-target	out	out	out
Chorisodontium aciphyllum	off-target	out	out	out
Chorispora bungeana	off-target	out	out	out
Chorispora tenella	off-target	out	out	out
Chrysanthemum indicum	off-target	out	out	out
Chrysanthemum x morifolium	off-target	out	out	out
Chrysopogon	off-target	out	out	out
Chrysopogon zizanioides	off-target	out	out	out
Cicer	off-target	out	out	out
Cicer arietinum	off-target	out	out	out
Cinchona	off-target	out	out	out
Cinnamomum	off-target	out	out	out
Cirsium vulgare	off-target	out	out	out
Cistanche	off-target	out	out	out
Cistanche deserticola	off-target	out	out	out
Cistanche tubulosa	off-target	out	out	out
Citrullus	off-target	out	out	out
Citrullus lanatus	off-target	out	out	out
Citrus	off-target	out	out	out
Citrus maxima	off-target	out	out	out
Citrus sinensis	off-target	out	out	out
Citrus sp. ls082102	off-target	out	out	out
Clevea	off-target	out	out	out
Clevea hyalina	off-target	out	out	out
Clutia	off-target	out	out	out
Clutia pulchella	off-target	out	out	out
Cocos	off-target	out	out	out
Cocos nucifera	off-target	out	out	out
Codonopsis	off-target	out	out	out
Codonopsis lanceolata	off-target	out	out	out
Coffea	off-target	out	out	out
Coffea arabica	off-target	out	out	out
Coix	off-target	out	out	out
Coix lacryma-jobi	off-target	out	out	out
Coleogyne	off-target	out	out	out
Coleogyne ramosissima	off-target	out	out	out
Colobanthus	off-target	out	out	out
Colocasia	off-target	out	out	out
Colocasia esculenta	off-target	out	out	out
Comarum salesovianum	off-target	out	out	out
Combretum	off-target	out	out	out
Combretum kraussii	off-target	out	out	out
Commiphora	off-target	out	out	out
Commiphora gileadensis	off-target	out	out	out
Conopholis	off-target	out	out	out
Conopholis americana	off-target	out	out	out
Coptosapelta	off-target	out	out	out
Coptosapelta flavescens	off-target	out	out	out
Corchorus	off-target	out	out	out
Corchorus olitorius	off-target	out	out	out
Cordyline	off-target	out	out	out
Coreanomecon	off-target	out	out	out
Coreanomecon hylomeconoides	off-target	out	out	out
Coriandrum	off-target	out	out	out
Coriandrum sativum	off-target	out	out	out
Coriaria	off-target	out	out	out
Coriaria nepalensis	off-target	out	out	out
Corylus	off-target	out	out	out
Corylus avellana	off-target	out	out	out
Corynaea	off-target	out	out	out
Corynaea crassa	off-target	out	out	out
Cotoneaster submultiflorus	off-target	out	out	out
Crocus	off-target	out	out	out
Crocus sativus	off-target	out	out	out
Cucumis	off-target	out	out	out
Cucumis melo	off-target	out	out	out
Cucumis sativus	off-target	out	out	out
Cucurbita	off-target	out	out	out
Cucurbita maxima	off-target	out	out	out
Cucurbita moschata	off-target	out	out	out
Cucurbita pepo	off-target	out	out	out
Cupressus	off-target	out	out	out
Cupressus sempervirens	off-target	out	out	out
Curtisia	off-target	out	out	out
Curtisia dentata	off-target	out	out	out
Cuscuta africana	off-target	out	out	out
Cuscuta azteca	off-target	out	out	out
Cyathodium	off-target	out	out	out
Cyathodium steerei	off-target	out	out	out
Cynara	off-target	out	out	out
Cynara cardunculus	off-target	out	out	out
Cynodon	off-target	out	out	out
Cynodon dactylon x Cynodon transvaalensis	off-target	out	out	out
Cynomorium	off-target	out	out	out
Cynomorium coccineum	off-target	out	out	out
Cyphia	off-target	out	out	out
Cystopteris	off-target	out	out	out
Cystopteris protrusa	off-target	out	out	out
Dalbergia	off-target	out	out	out
Dampiera	off-target	out	out	out
Dampiera diversifolia	off-target	out	out	out
Daucus	off-target	out	out	out
Daucus carota	off-target	out	out	out
Davallia	off-target	out	out	out
Davallia solida	off-target	out	out	out
Dendrobium	off-target	out	out	out
Dendrobium catenatum	off-target	out	out	out
Deschampsia antarctica	off-target	out	out	out
Dianthus caryophyllus	off-target	out	out	out
Dianyuea	off-target	out	out	out
Dianyuea turbinata	off-target	out	out	out
Dicentra formosa	off-target	out	out	out
Dichotomanthes	off-target	out	out	out
Dichotomanthes tristaniicarpa	off-target	out	out	out
Digitaria	off-target	out	out	out
Digitaria exilis	off-target	out	out	out
Digitaria sanguinalis	off-target	out	out	out
Dioscorea	off-target	out	out	out
Dioscorea cayenensis	off-target	out	out	out
Diospyros	off-target	out	out	out
Diospyros lotus	off-target	out	out	out
Diphasiastrum	off-target	out	out	out
Diphasiastrum digitatum	off-target	out	out	out
Diplostephium	off-target	out	out	out
Diplostephium hartwegii	off-target	out	out	out
Dipoma	off-target	out	out	out
Dipoma iberideum	off-target	out	out	out
Dipsacus	off-target	out	out	out
Dipsacus laciniatus	off-target	out	out	out
Distichium	moss	unsure	out	out
Distichium capillaceum	moss	unsure	out	out
Draba aizoides	off-target	out	out	out
Drosera	off-target	out	out	out
Drosera indica	off-target	out	out	out
Drosera rotundifolia	off-target	out	out	out
Dryas ajanensis	off-target	out	out	out
Dryas alaskensis	off-target	out	out	out
Dryas drummondii	off-target	out	out	out
Dryopteris blanfordii	off-target	out	out	out
Dudleya	off-target	out	out	out
Dudleya viscida	off-target	out	out	out
Duparquetia	off-target	out	out	out
Duparquetia orchidacea	off-target	out	out	out
Durio	off-target	out	out	out
Durio zibethinus	off-target	out	out	out
Echinosophora	off-target	out	out	out
Echinosophora koreensis	off-target	out	out	out
Elaeis	off-target	out	out	out
Elaeis guineensis	off-target	out	out	out
Elaeocarpus	off-target	out	out	out
Elaeocarpus glabripetalus	off-target	out	out	out
Eleocharis	aquatic	out	out	out
Eleocharis dulcis	aquatic	out	out	out
Eleocharis elegans	aquatic	out	out	out
Eleocharis uniglumis	aquatic	out	out	out
Eleusine	off-target	out	out	out
Eleusine indica	off-target	out	out	out
Elymus	off-target	out	out	out
Elymus sibiricus	off-target	out	out	out
Elymus stipifolius	off-target	out	out	out
Emmenopterys	off-target	out	out	out
Emmenopterys henryi	off-target	out	out	out
Empetrum rubrum	off-target	out	out	out
Endocellion	herbaceous	unsure	out	out
Endocellion sibiricum	herbaceous	unsure	out	out
Endospermum	off-target	out	out	out
Endospermum moluccanum	off-target	out	out	out
Epifagus	off-target	out	out	out
Epifagus virginiana	off-target	out	out	out
Epilobium dodonaei	off-target	out	out	out
Equisetum giganteum	off-target	out	out	out
Eremocharis	off-target	out	out	out
Eremocharis fruticosa	off-target	out	out	out
Eremopogon	off-target	out	out	out
Eremopogon foveolatus	off-target	out	out	out
Eriocaulon	off-target	out	out	out
Eriocaulon schimperi	off-target	out	out	out
Eritrichium nanum	off-target	out	out	out
Erythranthe	off-target	out	out	out
Erythranthe guttata	off-target	out	out	out
Erythrospermum	off-target	out	out	out
Erythroxylum	off-target	out	out	out
Erythroxylum coca	off-target	out	out	out
Eucalyptus	off-target	out	out	out
Eucalyptus grandis	off-target	out	out	out
Euonymus	off-target	out	out	out
Euonymus alatus	off-target	out	out	out
Euonymus carnosus	off-target	out	out	out
Euphorbia	off-target	out	out	out
Euphrasia regelii	off-target	out	out	out
Euptelea	off-target	out	out	out
Euptelea polyandra	off-target	out	out	out
Eurycoma	off-target	out	out	out
Eurycoma longifolia	off-target	out	out	out
Eutrema halophilum	off-target	out	out	out
Eutrema salsugineum	off-target	out	out	out
Evolvulus	off-target	out	out	out
Exochorda	off-target	out	out	out
Fagopyrum	off-target	out	out	out
Fagopyrum esculentum	off-target	out	out	out
Fagopyrum hailuogouense	off-target	out	out	out
Fagus	off-target	out	out	out
Fagus sylvatica	off-target	out	out	out
Fallopia	off-target	out	out	out
Fallopia multiflora	off-target	out	out	out
Fallopia sachalinensis	off-target	out	out	out
Ferrocalamus	off-target	out	out	out
Ferrocalamus rimosivaginus	off-target	out	out	out
Ferula	off-target	out	out	out
Ferula sinkiangensis	off-target	out	out	out
Festuca alopecuros	off-target	out	out	out
Festuca glaucescens x Lolium multiflorum	off-target	out	out	out
Festuca pratensis	off-target	out	out	out
Festuca sp. YLDP282A	off-target	out	out	out
Ficus	off-target	out	out	out
Ficus iidana	off-target	out	out	out
Flacourtia	off-target	out	out	out
Flacourtia indica	off-target	out	out	out
Flacourtia jangomas	off-target	out	out	out
Fragaria chiloensis	off-target	out	out	out
Fragaria mandshurica	off-target	out	out	out
Fragaria x ananassa	off-target	out	out	out
Galphimia	off-target	out	out	out
Galphimia angustifolia	off-target	out	out	out
Galphimia glauca	off-target	out	out	out
Garcinia	off-target	out	out	out
Garcinia mangostana	off-target	out	out	out
Gemmabryum	off-target	out	out	out
Gemmabryum caespiticium	off-target	out	out	out
Genlisea	off-target	out	out	out
Geranium maderense	off-target	out	out	out
Geum rupestre	off-target	out	out	out
Glycine	off-target	out	out	out
Glycine max	off-target	out	out	out
Glycine soja	off-target	out	out	out
Glycyrrhiza	off-target	out	out	out
Gnetum	off-target	out	out	out
Gnetum gnemon	off-target	out	out	out
Gossypioides	off-target	out	out	out
Gossypioides kirkii	off-target	out	out	out
Gossypium	off-target	out	out	out
Gossypium arboreum	off-target	out	out	out
Gossypium harknessii	off-target	out	out	out
Gossypium hirsutum	off-target	out	out	out
Gossypium raimondii	off-target	out	out	out
Gossypium turneri	off-target	out	out	out
Gymnomitrion	moss	unsure	out	out
Gymnomitrion concinnatum	moss	unsure	out	out
Gymnosiphon	off-target	out	out	out
Gymnosiphon longistylus	off-target	out	out	out
Haberlea	off-target	out	out	out
Haberlea rhodopensis	off-target	out	out	out
Haematoxylum	off-target	out	out	out
Haematoxylum brasiletto	off-target	out	out	out
Haloxylon	off-target	out	out	out
Hamamelis	off-target	out	out	out
Hamamelis mollis	off-target	out	out	out
Hedychium	off-target	out	out	out
Hedychium coronarium	off-target	out	out	out
Hedyotis	off-target	out	out	out
Hedysarum petrovii	off-target	out	out	out
Hedysarum semenovii	off-target	out	out	out
Hedysarum taipeicum	off-target	out	out	out
Heisteria	off-target	out	out	out
Heisteria concinna	off-target	out	out	out
Helianthus	off-target	out	out	out
Helianthus annuus	off-target	out	out	out
Helictotrichon convolutum	off-target	out	out	out
Heliophila	off-target	out	out	out
Heliophila pusilla	off-target	out	out	out
Hemarthria	off-target	out	out	out
Hemarthria compressa	off-target	out	out	out
Hemerocallis	off-target	out	out	out
Hemiptelea	off-target	out	out	out
Hemiptelea davidii	off-target	out	out	out
Hepatica maxima	off-target	out	out	out
Herrania	off-target	out	out	out
Herrania umbratica	off-target	out	out	out
Hesperelaea	off-target	out	out	out
Hesperelaea palmeri	off-target	out	out	out
Hesperocyparis	off-target	out	out	out
Hesperocyparis glabra	off-target	out	out	out
Heuchera	off-target	out	out	out
Heuchera parviflora	off-target	out	out	out
Hevea	off-target	out	out	out
Hevea brasiliensis	off-target	out	out	out
Hibbertia	off-target	out	out	out
Hibbertia amplexicaulis	off-target	out	out	out
Hibiscus	off-target	out	out	out
Hibiscus cannabinus	off-target	out	out	out
Hibiscus syriacus	off-target	out	out	out
Hippuris	aquatic	out	out	out
Hippuris vulgaris	aquatic	out	out	out
Homalium	off-target	out	out	out
Homalium paniculiflorum	off-target	out	out	out
Hordeum	off-target	out	out	out
Hordeum bogdanii	off-target	out	out	out
Hordeum brachyantherum	off-target	out	out	out
Hordeum brevisubulatum	off-target	out	out	out
Hordeum chilense	off-target	out	out	out
Hordeum murinum	off-target	out	out	out
Hordeum patagonicum	off-target	out	out	out
Hordeum pubiflorum	off-target	out	out	out
Hordeum pusillum	off-target	out	out	out
Hordeum vulgare	off-target	out	out	out
Hydrangea	off-target	out	out	out
Hydrangea arguta	off-target	out	out	out
Hydrangea macrophylla	off-target	out	out	out
Hydrocotyle	off-target	out	out	out
Hydrocotyle sibthorpioides	off-target	out	out	out
Hylocomium	moss	unsure	out	out
Hylocomium splendens	moss	unsure	out	out
Hylomecon	off-target	out	out	out
Hylomecon japonica	off-target	out	out	out
Hyoscyamus	off-target	out	out	out
Hyoscyamus niger	off-target	out	out	out
Hyptis	off-target	out	out	out
Hyptis pachyphylla	off-target	out	out	out
Idesia	off-target	out	out	out
Idesia polycarpa	off-target	out	out	out
Ilex	off-target	out	out	out
Ilex aquifolium	off-target	out	out	out
Ilex pubescens	off-target	out	out	out
Indigofera	off-target	out	out	out
Indigofera tinctoria	off-target	out	out	out
Ipomoea	off-target	out	out	out
Ipomoea nil	off-target	out	out	out
Ipomoea trifida	off-target	out	out	out
Ipomoea triloba	off-target	out	out	out
Itea	off-target	out	out	out
Itea chinensis	off-target	out	out	out
Itoa	off-target	out	out	out
Itoa orientalis	off-target	out	out	out
Ixonanthes	off-target	out	out	out
Ixora	off-target	out	out	out
Jasminum	off-target	out	out	out
Jasminum polyanthum	off-target	out	out	out
Jatropha	off-target	out	out	out
Jatropha curcas	off-target	out	out	out
Juglans	off-target	out	out	out
Juglans cinerea	off-target	out	out	out
Juglans regia	off-target	out	out	out
Juncus	off-target	out	out	out
Juncus effusus	off-target	out	out	out
Kageneckia	off-target	out	out	out
Kageneckia angustifolia	off-target	out	out	out
Kageneckia lanceolata	off-target	out	out	out
Kerria	off-target	out	out	out
Kerria japonica	off-target	out	out	out
Kingdonia	off-target	out	out	out
Kingdonia uniflora	off-target	out	out	out
Klainedoxa	off-target	out	out	out
Klainedoxa gabonensis	off-target	out	out	out
Knorringia	herbaceous	unsure	out	out
Knorringia sibirica	herbaceous	unsure	out	out
Lactuca	off-target	out	out	out
Lactuca sativa	off-target	out	out	out
Lagerstroemia	off-target	out	out	out
Lagerstroemia indica	off-target	out	out	out
Lagotis	off-target	out	out	out
Lagotis brevituba	off-target	out	out	out
Lagotis yunnanensis	off-target	out	out	out
Lantana	off-target	out	out	out
Lantana camara	off-target	out	out	out
Larix decidua	off-target	out	out	out
Larix griffithii	off-target	out	out	out
Larix kaempferi	off-target	out	out	out
Larix occidentalis	off-target	out	out	out
Larix sp. WSU-cult	off-target	out	out	out
Lennoa	off-target	out	out	out
Lennoa madreporoides	off-target	out	out	out
Lens	off-target	out	out	out
Lens culinaris	off-target	out	out	out
Lessertia	off-target	out	out	out
Lessertia frutescens	off-target	out	out	out
Leucaena	off-target	out	out	out
Leucaena trichandra	off-target	out	out	out
Leymus	off-target	out	out	out
Leymus racemosus	off-target	out	out	out
Leymus triticoides	off-target	out	out	out
Libidibia	off-target	out	out	out
Libidibia coriaria	off-target	out	out	out
Licania	off-target	out	out	out
Licania majuscula	off-target	out	out	out
Ligusticum	off-target	out	out	out
Ligustrum	off-target	out	out	out
Ligustrum quihoui	off-target	out	out	out
Lilium longiflorum	off-target	out	out	out
Lilium tsingtauense	off-target	out	out	out
Limonium	off-target	out	out	out
Linum	herbaceous	no preferences	out	https://pfaf.org/user/Plant.aspx?LatinName=Linum+usitatissimum
Linum usitatissimum	herbaceous	no preferences	out	https://pfaf.org/user/Plant.aspx?LatinName=Linum+usitatissimum
Liriodendron	off-target	out	out	out
Liriodendron tulipifera	off-target	out	out	out
Litsea	off-target	out	out	out
Litsea cubeba	off-target	out	out	out
Lobelia	off-target	out	out	out
Lobelia fervens	off-target	out	out	out
Lolium	off-target	out	out	out
Lolium multiflorum	off-target	out	out	out
Lolium perenne	off-target	out	out	out
Lolium temulentum	off-target	out	out	out
Lomandra	off-target	out	out	out
Lomandra longifolia	off-target	out	out	out
Lotus	off-target	out	out	out
Lotus japonicus	off-target	out	out	out
Ludwigia	off-target	out	out	out
Ludwigia octovalvis	off-target	out	out	out
Luffa	off-target	out	out	out
Luffa acutangula	off-target	out	out	out
Lupinus	off-target	out	out	out
Lupinus angustifolius	off-target	out	out	out
Lycopodium	herbaceous	unsure	out	out
Lycopodium lagopus	herbaceous	unsure	out	out
Lyonothamnus	off-target	out	out	out
Lyonothamnus floribundus	off-target	out	out	out
Magnolia	off-target	out	out	out
Magnolia biondii	off-target	out	out	out
Magnolia sinica	off-target	out	out	out
Malania	off-target	out	out	out
Malania oleifera	off-target	out	out	out
Malus	off-target	out	out	out
Malus domestica	off-target	out	out	out
Mangifera	off-target	out	out	out
Mangifera indica	off-target	out	out	out
Manihot	off-target	out	out	out
Manihot esculenta	off-target	out	out	out
Mastixia	off-target	out	out	out
Mastixia pentandra	off-target	out	out	out
Matteuccia	off-target	out	out	out
Matteuccia struthiopteris	off-target	out	out	out
Maundia	off-target	out	out	out
Maundia triglochinoides	off-target	out	out	out
Meconopsis	off-target	out	out	out
Medicago sativa	off-target	out	out	out
Medicago truncatula	off-target	out	out	out
Medinilla	off-target	out	out	out
Medinilla magnifica	off-target	out	out	out
Meesia	moss	unsure	out	out
Mesua	off-target	out	out	out
Mesua ferrea	off-target	out	out	out
Micranthes melanocentra	off-target	out	out	out
Microcachrys	off-target	out	out	out
Microcachrys tetragona	off-target	out	out	out
Mirabilis	off-target	out	out	out
Mirabilis himalaica	off-target	out	out	out
Mitrasacme	off-target	out	out	out
Mitrasacme pygmaea	off-target	out	out	out
Mnium	moss	unsure	out	out
Mnium marginatum	off-target	out	out	out
Momordica	off-target	out	out	out
Momordica charantia	off-target	out	out	out
Monotropa	off-target	out	out	out
Monotropa hypopitys	off-target	out	out	out
Moringa	off-target	out	out	out
Moringa oleifera	off-target	out	out	out
Morus	off-target	out	out	out
Morus notabilis	off-target	out	out	out
Musa	off-target	out	out	out
Musa acuminata	off-target	out	out	out
Musa schizocarpa	off-target	out	out	out
Mussaenda	off-target	out	out	out
Mussaenda densiflora	off-target	out	out	out
Myosotis pulvinaris	off-target	out	out	out
Myriophyllum	aquatic	out	out	out
Myriophyllum spicatum	aquatic	out	out	out
Myurella	moss	unsure	out	out
Myurella julacea	moss	unsure	out	out
Natsiatum	off-target	out	out	out
Natsiatum herpeticum	off-target	out	out	out
Neillia	off-target	out	out	out
Nelumbo	off-target	out	out	out
Nelumbo nucifera	off-target	out	out	out
Neobartsia	off-target	out	out	out
Neobartsia pedicularoides	off-target	out	out	out
Neolamarckia	off-target	out	out	out
Neolamarckia cadamba	off-target	out	out	out
Neopringlea	off-target	out	out	out
Neopringlea integrifolia	off-target	out	out	out
Neoscortechinia	off-target	out	out	out
Neoscortechinia forbesii	off-target	out	out	out
Nepenthes	off-target	out	out	out
Nepenthes ventricosa x Nepenthes alata	off-target	out	out	out
Nicotiana	off-target	out	out	out
Nicotiana attenuata	off-target	out	out	out
Nicotiana sylvestris	off-target	out	out	out
Nicotiana tabacum	off-target	out	out	out
Nicotiana tomentosiformis	off-target	out	out	out
Nigella	off-target	out	out	out
Nigella damascena	off-target	out	out	out
Nitraria	off-target	out	out	out
Noccaea	herbaceous	unsure	out	out
Nymphaea	aquatic	out	out	out
Nymphaea colorata	aquatic	out	out	out
Oberonioides	off-target	out	out	out
Oberonioides microtatantha	off-target	out	out	out
Oenothera	off-target	out	out	out
Olea	off-target	out	out	out
Olea europaea	off-target	out	out	out
Olimarabidopsis	off-target	out	out	out
Olimarabidopsis pumila	off-target	out	out	out
Ombrophytum	off-target	out	out	out
Ombrophytum subterraneum	off-target	out	out	out
Onobrychis viciifolia	off-target	out	out	out
Onoclea	off-target	out	out	out
Onoclea sensibilis	off-target	out	out	out
Opisthocentra	off-target	out	out	out
Opisthocentra clidemioides	off-target	out	out	out
Ormosia	off-target	out	out	out
Ormosia boluoensis	off-target	out	out	out
Orobanche	off-target	out	out	out
Orobanche austrohispanica	off-target	out	out	out
Orobanche crenata	off-target	out	out	out
Orobanche densiflora	off-target	out	out	out
Orobanche rapum-genistae	off-target	out	out	out
Oryza	off-target	out	out	out
Oryza brachyantha	off-target	out	out	out
Oryza coarctata	off-target	out	out	out
Oryza minuta	off-target	out	out	out
Oryza officinalis	off-target	out	out	out
Oryza sativa	off-target	out	out	out
Oxalis dillenii	off-target	out	out	out
Oxytropis	off-target	out	out	out
Oxytropis aucherii	off-target	out	out	out
Oxytropis diversifolia	off-target	out	out	out
Oxytropis ochrocephala	off-target	out	out	out
Oxytropis sericea	off-target	out	out	out
Pachypleurum	herbaceous	unsure	out	out
Packera eurycephala	off-target	out	out	out
Paeonia brownii	off-target	out	out	out
Paeonia suffruticosa	off-target	out	out	out
Panax	off-target	out	out	out
Panax ginseng	off-target	out	out	out
Panicum	off-target	out	out	out
Panicum hallii	off-target	out	out	out
Panicum virgatum	off-target	out	out	out
Papaver alpinum	off-target	out	out	out
Papaver somniferum	off-target	out	out	out
Parastemon	off-target	out	out	out
Parastemon urophyllus	off-target	out	out	out
Parrya	off-target	out	out	out
Parrya pinnatifida	off-target	out	out	out
Passiflora	off-target	out	out	out
Passiflora affinis	off-target	out	out	out
Passiflora edulis	off-target	out	out	out
Passiflora tetrandra	off-target	out	out	out
Pausandra	off-target	out	out	out
Pausandra martinii	off-target	out	out	out
Pectocarya	off-target	out	out	out
Pectocarya penicillata	off-target	out	out	out
Pedicularis attollens	off-target	out	out	out
Pedicularis dasystachys	off-target	out	out	out
Pedicularis dissecta	off-target	out	out	out
Pedicularis longiflora	off-target	out	out	out
Pedicularis muscicola	off-target	out	out	out
Pedicularis yezoensis	off-target	out	out	out
Pelargonium	off-target	out	out	out
Pelargonium x hortorum	off-target	out	out	out
Peperomia	off-target	out	out	out
Persicaria	off-target	out	out	out
Persicaria virginiana	off-target	out	out	out
Persoonia	off-target	out	out	out
Persoonia katerae	off-target	out	out	out
Petasites	off-target	out	out	out
Petasites japonicus	off-target	out	out	out
Petrophytum	off-target	out	out	out
Petrophytum caespitosum	off-target	out	out	out
Petunia	off-target	out	out	out
Petunia x hybrida	off-target	out	out	out
Peucedanum falcaria	off-target	out	out	out
Phalaenopsis	off-target	out	out	out
Phalaenopsis equestris	off-target	out	out	out
Phaseolus	off-target	out	out	out
Phaseolus vulgaris	off-target	out	out	out
Philonotis	moss	unsure	out	out
Philonotis fontana	moss	unsure	out	out
Phippsiomeles	off-target	out	out	out
Phlegmariurus	off-target	out	out	out
Phlegmariurus squarrosus	off-target	out	out	out
Phoenix	off-target	out	out	out
Phoenix dactylifera	off-target	out	out	out
Phylica	off-target	out	out	out
Phylica lasiocarpa	off-target	out	out	out
Phyllostachys	off-target	out	out	out
Phyllostachys edulis	off-target	out	out	out
Physaria	herbaceous	unsure	out	out
Physaria fendleri	off-target	out	out	out
Physcomitrium	off-target	out	out	out
Physcomitrium patens	off-target	out	out	out
Physochlaina	off-target	out	out	out
Physochlaina orientalis	off-target	out	out	out
Picea breweriana	off-target	out	out	out
Picea glauca	off-target	out	out	out
Picea glehnii	off-target	out	out	out
Picea koraiensis	off-target	out	out	out
Picea pungens	off-target	out	out	out
Picea sitchensis	off-target	out	out	out
Pilea	off-target	out	out	out
Pilea pumila	off-target	out	out	out
Pinus densiflora	off-target	out	out	out
Pinus kesiya	off-target	out	out	out
Pinus massoniana	off-target	out	out	out
Pinus pinaster	off-target	out	out	out
Pinus strobus	off-target	out	out	out
Pinus taeda	off-target	out	out	out
Pinus yunnanensis	off-target	out	out	out
Pistacia	off-target	out	out	out
Pistacia vera	off-target	out	out	out
Pisum	off-target	out	out	out
Pisum sativum	off-target	out	out	out
Plagiochila	off-target	out	out	out
Plagiochila chinensis	off-target	out	out	out
Platycarya	off-target	out	out	out
Platycodon	off-target	out	out	out
Platycodon grandiflorus	off-target	out	out	out
Pleuropogon	grass	unsure	out	out
Pleuropogon sabinei	grass	unsure	out	out
Poa secunda	off-target	out	out	out
Podocarpus	off-target	out	out	out
Podocarpus macrophyllus	off-target	out	out	out
Pogonatum inflexum	off-target	out	out	out
Polemonium	off-target	out	out	out
Polemonium chinense	off-target	out	out	out
Poliothyrsis	off-target	out	out	out
Poliothyrsis sinensis	off-target	out	out	out
Polypodium appalachianum	off-target	out	out	out
Pongamia	off-target	out	out	out
Pongamia pinnata	off-target	out	out	out
Populus angustifolia	off-target	out	out	out
Populus balsamifera	off-target	out	out	out
Populus davidiana	off-target	out	out	out
Populus davidiana x Populus alba var. pyramidalis	off-target	out	out	out
Populus deltoides	off-target	out	out	out
Populus euphratica	off-target	out	out	out
Populus fremontii x Populus angustifolia	off-target	out	out	out
Populus grandidentata	off-target	out	out	out
Populus heterophylla	off-target	out	out	out
Populus ilicifolia	off-target	out	out	out
Populus mexicana	off-target	out	out	out
Populus pruinosa	off-target	out	out	out
Populus sieboldii x Populus grandidentata	off-target	out	out	out
Populus simonii	off-target	out	out	out
Populus suaveolens	off-target	out	out	out
Populus tomentosa	off-target	out	out	out
Populus tremula x Populus alba	off-target	out	out	out
Populus tremula x Populus tremuloides	off-target	out	out	out
Populus tremuloides	off-target	out	out	out
Populus trichocarpa	off-target	out	out	out
Populus trichocarpa x Populus deltoides	off-target	out	out	out
Populus ussuriensis	off-target	out	out	out
Potamogeton	aquatic	out	out	out
Potamogeton berchtoldii	aquatic	out	out	out
Potamogeton gramineus	aquatic	out	out	out
Potamogeton natans	aquatic	out	out	out
Potamogeton perfoliatus	aquatic	out	out	out
Potamogeton praelongus	aquatic	out	out	out
Potamogeton pusillus	aquatic	out	out	out
Potentilla ancistrifolia	off-target	out	out	out
Potentilla astragalifolia	off-target	out	out	out
Potentilla griffithii	off-target	out	out	out
Potentilla indica	off-target	out	out	out
Potentilla lancinata	off-target	out	out	out
Potentilla micrantha	off-target	out	out	out
Potentilla micropetala	off-target	out	out	out
Primula sinensis	off-target	out	out	out
Prosopis	off-target	out	out	out
Prosopis alba	off-target	out	out	out
Prunus	off-target	out	out	out
Prunus armeniaca	off-target	out	out	out
Prunus avium	off-target	out	out	out
Prunus dulcis	off-target	out	out	out
Prunus mume	off-target	out	out	out
Prunus persica	off-target	out	out	out
Prunus virginiana	off-target	out	out	out
Prunus zippeliana	off-target	out	out	out
Pseudocherleria	herbaceous	unsure	out	out
Pseudocrossidium	off-target	out	out	out
Pseudocrossidium replicatum	off-target	out	out	out
Pseudotsuga	off-target	out	out	out
Pseudotsuga menziesii	off-target	out	out	out
Psilotum	off-target	out	out	out
Psilotum nudum	off-target	out	out	out
Pteridrys	off-target	out	out	out
Pterocarya	off-target	out	out	out
Pterocarya stenoptera	off-target	out	out	out
Pteroceltis	off-target	out	out	out
Pteroceltis tatarinowii	off-target	out	out	out
Ptilidium	moss	unsure	out	out
Punica	off-target	out	out	out
Punica granatum	off-target	out	out	out
Purshia	off-target	out	out	out
Purshia tridentata	off-target	out	out	out
Pyrularia	off-target	out	out	out
Pyrularia pubera	off-target	out	out	out
Pyrus	off-target	out	out	out
Pyrus betulifolia	off-target	out	out	out
Pyrus pyrifolia	off-target	out	out	out
Pyrus spinosa	off-target	out	out	out
Pyrus x bretschneideri	off-target	out	out	out
Quercus	off-target	out	out	out
Quercus lobata	off-target	out	out	out
Quercus robur	off-target	out	out	out
Quercus suber	off-target	out	out	out
Radula	moss	unsure	out	out
Radula complanata	moss	unsure	out	out
Ranunculus	off-target	out	out	out
Ranunculus carpaticola	off-target	out	out	out
Ranunculus repens	off-target	out	out	out
Ranunculus sp. Qiu 95024	off-target	out	out	out
Raphanus	off-target	out	out	out
Raphanus sativus	off-target	out	out	out
Rhazya	off-target	out	out	out
Rhazya stricta	off-target	out	out	out
Rhipsalis	off-target	out	out	out
Rhipsalis baccifera	off-target	out	out	out
Rhodamnia	off-target	out	out	out
Rhodamnia argentea	off-target	out	out	out
Rhodiola fastigiata	off-target	out	out	out
Rhodiola macrocarpa	off-target	out	out	out
Rhodiola sachalinensis	off-target	out	out	out
Rhodobryum	off-target	out	out	out
Rhodobryum laxelimbatum	off-target	out	out	out
Rhododendron	off-target	out	out	out
Rhododendron luraluense	off-target	out	out	out
Rhododendron simsii	off-target	out	out	out
Rhodotypos	off-target	out	out	out
Rhodotypos scandens	off-target	out	out	out
Ribes uva-crispa	off-target	out	out	out
Ricinus	off-target	out	out	out
Ricinus communis	off-target	out	out	out
Rosa	off-target	out	out	out
Rosa bracteata	off-target	out	out	out
Rosa canina	off-target	out	out	out
Rosa chinensis	off-target	out	out	out
Rosa hybrid cultivar	off-target	out	out	out
Rosa multiflora	off-target	out	out	out
Rosa rugosa	off-target	out	out	out
Rotheca	off-target	out	out	out
Rotheca serrata	off-target	out	out	out
Rubus	off-target	out	out	out
Rubus coreanus	off-target	out	out	out
Rubus longisepalus	off-target	out	out	out
Rubus occidentalis	off-target	out	out	out
Rubus sachalinensis	off-target	out	out	out
Rumex dentatus	off-target	out	out	out
Rumex hypogaeus	off-target	out	out	out
Rumex obtusifolius	off-target	out	out	out
Rumex papillaris	off-target	out	out	out
Rumex sanguineus	off-target	out	out	out
Ruptiliocarpon	off-target	out	out	out
Ruptiliocarpon caracolito	off-target	out	out	out
Saccharum	off-target	out	out	out
Saccharum hybrid cultivar	off-target	out	out	out
Saccharum spontaneum	off-target	out	out	out
Sagittaria	aquatic	out	out	out
Salacia	off-target	out	out	out
Salix alba	off-target	out	out	out
Salix arbutifolia	off-target	out	out	out
Salix babylonica	off-target	out	out	out
Salix bakko	off-target	out	out	out
Salix bangongensis	off-target	out	out	out
Salix brachypoda	off-target	out	out	out
Salix burjatica	off-target	out	out	out
Salix cardiophylla	off-target	out	out	out
Salix cavaleriei	off-target	out	out	out
Salix discolor	off-target	out	out	out
Salix eriocephala	off-target	out	out	out
Salix fargesii	off-target	out	out	out
Salix fragilis	off-target	out	out	out
Salix gilgiana	off-target	out	out	out
Salix gordejevii	off-target	out	out	out
Salix helvetica	off-target	out	out	out
Salix hukaoana	off-target	out	out	out
Salix humboldtiana	off-target	out	out	out
Salix interior	off-target	out	out	out
Salix japonica	off-target	out	out	out
Salix lasiandra	off-target	out	out	out
Salix linearistipularis	off-target	out	out	out
Salix magnifica	off-target	out	out	out
Salix matsudana	off-target	out	out	out
Salix melanopsis	off-target	out	out	out
Salix miyabeana	off-target	out	out	out
Salix oreinoma	off-target	out	out	out
Salix oritrepha	off-target	out	out	out
Salix paraflabellaris	off-target	out	out	out
Salix przewalskii	off-target	out	out	out
Salix purpurea	off-target	out	out	out
Salix raddeana	off-target	out	out	out
Salix reinii	off-target	out	out	out
Salix riskindii	off-target	out	out	out
Salix sachalinensis	off-target	out	out	out
Salix salviifolia	off-target	out	out	out
Salix schwerinii	off-target	out	out	out
Salix schwerinii x Salix viminalis	off-target	out	out	out
Salix setchelliana	off-target	out	out	out
Salix suchowensis	off-target	out	out	out
Salix tetrasperma	off-target	out	out	out
Salix variegata	off-target	out	out	out
Salix vestita	off-target	out	out	out
Salix warburgii	off-target	out	out	out
Salix wilsonii	off-target	out	out	out
Salix x rubra	off-target	out	out	out
Salpinga	off-target	out	out	out
Salpinga maranonensis	off-target	out	out	out
Salvia	off-target	out	out	out
Salvia miltiorrhiza	off-target	out	out	out
Salvia yangii	off-target	out	out	out
Sanguisorba filiformis	off-target	out	out	out
Sanionia	moss	unsure	out	out
Sanionia uncinata	moss	unsure	out	out
Sapindus	off-target	out	out	out
Sapindus mukorossi	off-target	out	out	out
Saussurea costus	off-target	out	out	out
Saxifraga acerifolia	off-target	out	out	out
Saxifraga egregia	off-target	out	out	out
Saxifraga eschscholtzii	off-target	out	out	out
Saxifraga rotundifolia	off-target	out	out	out
Saxifraga substrigosa	off-target	out	out	out
Saxifraga tricuspidata	off-target	out	out	out
Scapania	off-target	out	out	out
Scapania ampliata	off-target	out	out	out
Scapania simmonsii	off-target	out	out	out
Schefflera	off-target	out	out	out
Schiffneria	off-target	out	out	out
Schiffneria hyalina	off-target	out	out	out
Schisandra	off-target	out	out	out
Schisandra chinensis	off-target	out	out	out
Schisandra sphenanthera	off-target	out	out	out
Schistidium	moss	unsure	out	out
Schrenkiella	off-target	out	out	out
Schrenkiella parvula	off-target	out	out	out
Scirpus	off-target	out	out	out
Scirpus sylvaticus	off-target	out	out	out
Scolopia	off-target	out	out	out
Scutellaria	off-target	out	out	out
Scutellaria kingiana	off-target	out	out	out
Scyphiphora	off-target	out	out	out
Scyphiphora hydrophyllacea	off-target	out	out	out
Secale	off-target	out	out	out
Secale cereale	off-target	out	out	out
Secale cereale x Triticum turgidum subsp. durum	off-target	out	out	out
Sedum	off-target	out	out	out
Selaginella	off-target	out	out	out
Selaginella moellendorffii	off-target	out	out	out
Sesamum	off-target	out	out	out
Sesamum indicum	off-target	out	out	out
Sesbania	off-target	out	out	out
Seseli marashicum	off-target	out	out	out
Sesuvium	off-target	out	out	out
Sesuvium portulacastrum	off-target	out	out	out
Setaria	off-target	out	out	out
Setaria viridis	off-target	out	out	out
Sibbaldia	herbaceous	unsure	out	out
Sibbaldia retusa	off-target	out	out	out
Silene conica	off-target	out	out	out
Silene littorea	off-target	out	out	out
Silene noctiflora	off-target	out	out	out
Silene tatarica	off-target	out	out	out
Simmondsia	off-target	out	out	out
Simmondsia chinensis	off-target	out	out	out
Sinowilsonia	off-target	out	out	out
Sinowilsonia henryi	off-target	out	out	out
Smelowskia	herbaceous	unsure	out	out
Solanum	off-target	out	out	out
Solanum lycopersicum	off-target	out	out	out
Solanum pennellii	off-target	out	out	out
Solanum pinnatisectum	off-target	out	out	out
Solanum tuberosum	off-target	out	out	out
Sophora	off-target	out	out	out
Sophora flavescens	off-target	out	out	out
Sorbus	off-target	out	out	out
Sorbus aucuparia	off-target	out	out	out
Sorghum	off-target	out	out	out
Sorghum bicolor	off-target	out	out	out
Sphagnum	off-target	out	out	out
Sphagnum palustre	off-target	out	out	out
Spinacia	off-target	out	out	out
Spinacia oleracea	off-target	out	out	out
Spiraea betulifolia	off-target	out	out	out
Spiraea insularis	off-target	out	out	out
Spirodela	off-target	out	out	out
Spirodela intermedia	off-target	out	out	out
Spirodela polyrhiza	off-target	out	out	out
Spondias	off-target	out	out	out
Spondias mombin	off-target	out	out	out
Spondias tuberosa	off-target	out	out	out
Sporobolus	off-target	out	out	out
Sporobolus alterniflorus	off-target	out	out	out
Stangeria	off-target	out	out	out
Stangeria eriopus	off-target	out	out	out
Stellaria	herbaceous	unsure	out	out
Stellaria media	herbaceous	unsure	out	out
Stichoneuron	off-target	out	out	out
Stichoneuron caudatum	off-target	out	out	out
Stilpnolepis intricata	off-target	out	out	out
Stratiotes	aquatic	out	out	out
Stratiotes aloides	aquatic	out	out	out
Stuckenia	aquatic	out	out	out
Stuckenia pectinata	aquatic	out	out	out
Styphnolobium	off-target	out	out	out
Styphnolobium japonicum	off-target	out	out	out
Styrax	off-target	out	out	out
Styrax zhejiangensis	off-target	out	out	out
Syntrichia	off-target	out	out	out
Syntrichia caninervis	off-target	out	out	out
Syntrichia filaris	off-target	out	out	out
Syzygium	off-target	out	out	out
Syzygium oleosum	off-target	out	out	out
Tagetes	off-target	out	out	out
Tamarindus	off-target	out	out	out
Tamarindus indica	off-target	out	out	out
Taraxacum sp. RHS-2016	off-target	out	out	out
Tarenaya	off-target	out	out	out
Tarenaya hassleriana	off-target	out	out	out
Taxus	off-target	out	out	out
Taxus cuspidata	off-target	out	out	out
Tetraplodon fuegianus	off-target	out	out	out
Thalictrum	off-target	out	out	out
Thalictrum dasycarpum	off-target	out	out	out
Thalictrum minus	off-target	out	out	out
Thalictrum simplex	off-target	out	out	out
Thamnochortus	off-target	out	out	out
Thamnochortus insignis	off-target	out	out	out
Thapsia	off-target	out	out	out
Thapsia garganica	off-target	out	out	out
Theobroma	off-target	out	out	out
Theobroma cacao	off-target	out	out	out
Thlaspi	herbaceous	unsure	out	out
Thlaspi arcticum	off-target	out	out	out
Thuja	off-target	out	out	out
Thymus sibthorpii	off-target	out	out	out
Tipularia	off-target	out	out	out
Tipularia szechuanica	off-target	out	out	out
Tiputinia	off-target	out	out	out
Tiputinia foetida	off-target	out	out	out
Tragopogon dubius	off-target	out	out	out
Triantha	off-target	out	out	out
Triantha glutinosa	off-target	out	out	out
Trifolium	off-target	out	out	out
Trifolium meduseum	off-target	out	out	out
Trifolium pratense	off-target	out	out	out
Trifolium repens	off-target	out	out	out
Trigastrotheca	off-target	out	out	out
Trigastrotheca stricta	off-target	out	out	out
Trigonotis	herbaceous	unsure	out	out
Trigonotis peduncularis	herbaceous	unsure	out	out
Triplostegia	off-target	out	out	out
Triplostegia glandulifera	off-target	out	out	out
Tripsacum	off-target	out	out	out
Tripsacum dactyloides	off-target	out	out	out
Tripterygium	off-target	out	out	out
Tripterygium wilfordii	off-target	out	out	out
Triticum aestivum/Thinopyrum intermedium alien addition line	off-target	out	out	out
Triticum dicoccoides	off-target	out	out	out
Triticum monococcum	off-target	out	out	out
Triticum urartu	off-target	out	out	out
Uncifera	off-target	out	out	out
Uncifera acuminata	off-target	out	out	out
Utricularia	aquatic	out	out	out
Utricularia gibba	aquatic	out	out	out
Utricularia reniformis	aquatic	out	out	out
Vaccinium corymbosum	off-target	out	out	out
Vaccinium dunalianum	off-target	out	out	out
Vaccinium japonicum	off-target	out	out	out
Vaccinium macrocarpon	off-target	out	out	out
Valantia	off-target	out	out	out
Valantia muralis	off-target	out	out	out
Valeriana flaccidissima	off-target	out	out	out
Valeriana jatamansi	off-target	out	out	out
Ventilago	off-target	out	out	out
Veronica nakaiana	off-target	out	out	out
Veronicastrum	off-target	out	out	out
Vicia	off-target	out	out	out
Vicia faba	off-target	out	out	out
Vicia melanops	off-target	out	out	out
Vigna	off-target	out	out	out
Vigna angularis	off-target	out	out	out
Vigna radiata	off-target	out	out	out
Vigna unguiculata	off-target	out	out	out
Viscum	off-target	out	out	out
Viscum album	off-target	out	out	out
Viscum liquidambaricola	off-target	out	out	out
Vitis	off-target	out	out	out
Vitis riparia	off-target	out	out	out
Vitis riparia x Vitis cinerea	off-target	out	out	out
Vitis vinifera	off-target	out	out	out
Wisteria	off-target	out	out	out
Woodsia macrochlaena	off-target	out	out	out
Woodsia polystichoides	off-target	out	out	out
x Festulolium	off-target	out	out	out
x Triticosecale	off-target	out	out	out
Xanthoceras	off-target	out	out	out
Xanthoceras sorbifolium	off-target	out	out	out
Zea	off-target	out	out	out
Zea mays	off-target	out	out	out
Zingeria	off-target	out	out	out
Zingeria biebersteiniana	off-target	out	out	out
Ziziphus	off-target	out	out	out
Ziziphus attopensis	off-target	out	out	out
Ziziphus jujuba	off-target	out	out	out
Boschniakia			parasitic plant
Boschniakia rossica			parasitic plant
Festuca	grass	pH tolerant	pH tolerant	https://www.thespruce.com/blue-fescue-grass-2132481
Eritrichium villosum	herbaceous	slightly acidic to slightly alkaline	slightly acidic to slightly alkaline	https://pfaf.org/user/Plant.aspx?LatinName=Eritrichium
Polytrichastrum	moss	unsure	unsure	out
Polytrichastrum alpinum	moss	unsure	unsure	out
Pylaisia	moss	unsure	unsure	out
Pylaisia polyantha	moss	unsure	unsure	out
Rumex	herbaceous	unsure	unsure	out
Aconitum	herbaceous	slightly acidic to slightly alkaline		https://pfaf.org/User/Plant.aspx?LatinName=Aconitum+kusnezoffii

## Sheet: Fungi
Name	ecology	pH	pH category	Ref
Lindgomyces	aquatic	unsure	out	https://en.wikipedia.org/wiki/Lindgomyces
Lindgomyces ingoldianus	aquatic	unsure	out	https://en.wikipedia.org/wiki/Lindgomyces
Lindgomycetaceae	aquatic	unsure	out	https://en.wikipedia.org/wiki/Lindgomyces
Pansporoblastina	aquatic	aquatic	out	https://www.marinespecies.org/aphia.php?p=taxdetails&id=564948
Alectoria	lichen	acidic	1
Alectoria fallacina	lichen	acidic	1
Hypogymnia	lichen	acidic	1
Hypogymnia vittata	lichen	acidic	1
Lecanorales	lichen	acidic	1
Lecanorineae	lichen	acidic	1
Lecanoromycetes	lichen	acidic	1
Lecanoromycetidae	lichen	acidic	1
Parmeliaceae	lichen	acidic	1
Pseudevernia	lichen	acidic	1
Pseudevernia consocians	lichen	acidic	1
Thamnolia	lichen	acidic	1
Thamnolia vermicularis	lichen	acidic	1
Bacidia	lichen	slightly acidic	2
Cladonia	lichen	slightly acidic	2
Cladoniaceae	lichen	slightly acidic	2
Graphis	lichen	slightly acidic	2
Graphis lineola	lichen	slightly acidic	2
Graphis scripta	lichen	slightly acidic	2
Heterodermia	lichen	slightly acidic	2
Leptogium	lichen	slightly acidic	2
Leptogium hirsutum	lichen	slightly acidic	2
Endocarpon	lichen	neutral	3
Endocarpon pusillum	lichen	neutral	3
Endocarpon pusillum Z07020	lichen	neutral	3
Pertusaria	lichen	neutral	3
Pertusaria propinqua	lichen	neutral	3
Pertusariaceae	lichen	neutral	3
Pertusariales	lichen	neutral	3
Peltigera	lichen	neutral to slightly alkaline	4
Peltigera dolichorrhiza	lichen	neutral to slightly alkaline	4
Peltigera malacea	lichen	neutral to slightly alkaline	4
Peltigera membranacea	lichen	neutral to slightly alkaline	4
Peltigera pacifica	lichen	neutral to slightly alkaline	4
Peltigeraceae	lichen	neutral to slightly alkaline	4
Peltigerales	lichen	neutral to slightly alkaline	4
Peltigerineae	lichen	neutral to slightly alkaline	4
Clauzadea	lichen	alkaline	5
Clauzadea monticola	lichen	alkaline	5
Staurothele	lichen	alkaline	5
Staurothele areolata	lichen	alkaline	5
Staurothele fissa	lichen	alkaline	5
Stereocaulaceae	lichen	alkaline	5
Stereocaulon	lichen	alkaline	5
Verrucariaceae	lichen	alkaline	5
Verrucariales	lichen	alkaline	5
Bryoria	lichen	unsure	out
Bryoria tenuis	lichen	unsure	out
Caliciales	lichen	unsure	out
Cetraria	lichen	unsure	out
Collemataceae	lichen	unsure	out
Collematineae	lichen	unsure	out
Gomphilloideae	lichen	unsure	out
Graphidaceae	lichen	unsure	out
Graphideae	lichen	unsure	out
Graphidoideae	lichen	unsure	out
Icmadophilaceae	lichen	unsure	out
Lecideaceae	lichen	unsure	out
Lecideales	lichen	unsure	out
Leprocaulaceae	lichen	unsure	out
Leprocaulales	lichen	unsure	out
Letharia	lichen	unsure	out
Lichenostigmatales	lichen	unsure	out
Mycocaliciaceae	lichen	unsure	out
Mycocalicium	lichen	unsure	out
Mycocalicium subtile	lichen	unsure	out
Opegrapha	lichen	unsure	out
Opegrapha vulgata	lichen	unsure	out
Opegraphaceae	lichen	unsure	out
OSLEUM clade	lichen	unsure	out
Ostropales	lichen	unsure	out
Ostropomycetidae	lichen	unsure	out
Phyllopsora	lichen	unsure	out
Phyllopsora corallina	lichen	unsure	out
Physciaceae	lichen	unsure	out
Psoroglaena	lichen	unsure	out
Psoroglaena abscondita	lichen	unsure	out
Ramalinaceae	lichen	unsure	out
Speerschneidera	lichen	unsure	out
Speerschneidera euploca	lichen	unsure	out
unclassified Ilyonectria	lichen	slightly acidic to slightly alkaline	out
Usnea	lichen	unsure	out
Usnea mutabilis	lichen	unsure	out
Talaromyces	mould	acidic	1
Talaromyces funiculosus	mould	acidic	1
Talaromyces pinophilus	mould	acidic	1
Talaromyces rugulosus	mould	acidic	1
Talaromyces sect. Islandici	mould	acidic	1
Talaromyces sect. Talaromyces	mould	acidic	1
Talaromyces stipitatus	mould	acidic	1
Talaromyces stipitatus ATCC 10500	mould	acidic	1
Alternaria	mould	slightly acidic	2
Alternaria alternata	mould	slightly acidic	2
Alternaria alternata complex	mould	slightly acidic	2
Alternaria arborescens	mould	slightly acidic	2
Alternaria burnsii	mould	slightly acidic	2
Alternaria oxytropis	mould	slightly acidic	2
Alternaria sect. Alternaria	mould	slightly acidic	2
Alternaria sect. Porri	mould	slightly acidic	2
Alternaria solani	mould	slightly acidic	2
Cladosporiaceae	mould	slightly acidic	2
Cladosporiales	mould	slightly acidic	2
Cladosporium	mould	slightly acidic	2
Cladosporium phlei	mould	slightly acidic	2
Cladosporium sp.	mould	slightly acidic	2
Cladosporium sphaerospermum	mould	slightly acidic	2
unclassified Cladosporium	mould	slightly acidic to neutral	2
Yarrowia lipolytica	mould	acidic to slightly alkaline	2
Aureobasidium	mould	neutral	3
Aureobasidium namibiae	mould	neutral	3
Aureobasidium namibiae CBS 147.97	mould	neutral	3
Aureobasidium pullulans	mould	neutral	3
Aureobasidium pullulans EXF-150	mould	neutral	3
Aureobasidium subglaciale	mould	neutral	3
Aureobasidium subglaciale EXF-2481	mould	neutral	3
Rhizopus	mould	neutral	3
Rhizopus microsporus	mould	neutral	3
Rhizopus microsporus ATCC 52813	mould	neutral	3
Neurospora	mould	alkaline	5
Neurospora crassa	mould	alkaline	5
Neurospora tetrasperma	mould	alkaline	5
Neurospora tetrasperma FGSC 2508	mould	alkaline	5
Arthrocladium	mould	unsure	out
Arthrocladium fulminans	mould	unsure	out
Eremothecium	mould	unsure	out
Paecilomyces variotii	mould	unsure	out
Podospora	mould	unsure	out
Podospora anserina	mould	unsure	out
Podospora anserina S mat+	mould	unsure	out
Trichomeriaceae	mould	unsure	out
Zasmidium	mould	unsure	out
Zasmidium cellare	mould	unsure	out
Zasmidium cellare ATCC 36951	mould	unsure	out
Cantharellus	mycorrhizae	acidic	1
Cantharellus anzutake	mycorrhizae	acidic	1
Chalciporus	mycorrhizae	acidic	1
Diversispora	mycorrhizae	acidic?	1
Diversispora sp. EE1	mycorrhizae	acidic?	1
Hyaloscypha bicolor	mycorrhizae	acidic	1
Hyaloscypha bicolor E	mycorrhizae	acidic	1
Hyaloscypha hepaticicola/Rhizoscyphus ericae species complex	mycorrhizae	acidic	1
Laccaria	mycorrhizae	acidic	1
Laccaria amethystina	mycorrhizae	acidic	1
Laccaria bicolor	mycorrhizae	acidic	1
Laccaria bicolor S238N-H82	mycorrhizae	acidic	1
Lactarius	mycorrhizae	acidic	1
Lactarius trivialis	mycorrhizae	acidic	1
Oidiodendron	mycorrhizae	acidic	1
Oidiodendron sp.	mycorrhizae	acidic	1
Phialocephala	mycorrhizae	acidic	1
Phialocephala fortinii species complex	mycorrhizae	acidic	1
Phialocephala sp. HDN13-357	mycorrhizae	acidic	1
Phialocephala sp. SA-2014	mycorrhizae	acidic	1
Phialocephala subalpina	mycorrhizae	acidic	1
Suillaceae	mycorrhizae	acidic	1
Suillineae	mycorrhizae	acidic	1
Suillus	mycorrhizae	acidic	1
Thelephora	mycorrhizae	acidic	1
Thelephora aurantiotincta	mycorrhizae	acidic	1
Thelephora ganbajun	mycorrhizae	acidic	1
Thelephoraceae	mycorrhizae	acidic	1
Thelephorales	mycorrhizae	acidic	1
unclassified Diversispora	mycorrhizae	acidic?	1
unclassified Oidiodendron	mycorrhizae	acidic	1
unclassified Phialocephala (in: Leotiomycetes)	mycorrhizae	acidic	1
unclassified Phialocephala fortinii species complex	mycorrhizae	acidic	1
uncultured Thelephora	mycorrhizae	acidic	1
Clavulina	mycorrhizae	slightly acidic	2
Clavulina sp.	mycorrhizae	slightly acidic	2
Clitopilus	mycorrhizae	slightly acidic	2
Clitopilus hobsonii	mycorrhizae	slightly acidic	2
Geomyces	mycorrhizae	slightly acidic	2
Geomyces sp. (in: Leotiomycetes)	mycorrhizae	slightly acidic	2
Geomyces sp. 21IN08	mycorrhizae	slightly acidic	2
Geomyces sp. 21IN10	mycorrhizae	slightly acidic	2
Inocybe	mycorrhizae	slightly acidic	2
Leohumicola	mycorrhizae	slightly acidic	2
Leohumicola lenta	mycorrhizae	slightly acidic	2
Rhizophagus	mycorrhizae	slightly acidic	2
Rhizophagus intraradices	mycorrhizae	slightly acidic	2
Rhizophagus irregularis	mycorrhizae	slightly acidic	2
Rhizophagus irregularis DAOM 181602=DAOM 197198	mycorrhizae	slightly acidic	2
Rhizophagus sp. DAOM 213198	mycorrhizae	slightly acidic	2
Russula	mycorrhizae	acidic to neutral	2
Russulaceae	mycorrhizae	acidic to neutral	2
Tricholoma	mycorrhizae	slightly acidic	2
unclassified Clavulina	mycorrhizae	slightly acidic	2
unclassified Geomyces	mycorrhizae	slightly acidic	2
unclassified Rhizophagus	mycorrhizae	slightly acidic	2
Tylopilus	mycorrhizae	neutral	3
Tylopilus sp.	mycorrhizae	neutral	3
unclassified Tylopilus	mycorrhizae	neutral	3
Ceratobasidium	mycorrhizae	slightly alkaline	4
Ceratobasidium sp. AG-Ba	mycorrhizae	slightly alkaline	4
Tuber	mycorrhizae	neutral to mildly alkaline	4
Tuber calosporum	mycorrhizae	neutral to mildly alkaline	4
Tuber melanosporum	mycorrhizae	neutral to mildly alkaline	4
Tuber melanosporum Mel28	mycorrhizae	neutral to mildly alkaline	4
Tuberaceae	mycorrhizae	neutral to mildly alkaline	4
unclassified Ceratobasidium	mycorrhizae	slightly alkaline	4
Amanita	mycorrhizae	unsure	out
Amanita phalloides	mycorrhizae	unsure	out
Boletaceae	mycorrhizae	unsure	out
Cairneyella	mycorrhizae	unsure	out
Cairneyella variabilis	mycorrhizae	unsure	out
Ceratobasidiaceae	mycorrhizae	unsure	out
Chalciporoideae	mycorrhizae	unsure	out
Diversisporaceae	mycorrhizae	unsure	out
Diversisporales	mycorrhizae	unsure	out
Funneliformis	mycorrhizae	unsure	out
Gigasporaceae	mycorrhizae	unsure	out
Glomeraceae	mycorrhizae	unsure	out
Glomerales	mycorrhizae	unsure	out
Glomerellaceae	mycorrhizae	unsure	out
Glomerellales	mycorrhizae	unsure	out
Glomeromycetes	mycorrhizae	unsure	out
Glomeromycotina	mycorrhizae	unsure	out
Gymnopilus	mycorrhizae	unsure	out
Gymnopilus junonius	mycorrhizae	unsure	out
Hebeloma	mycorrhizae	pH tolerant	out
Helvella	mycorrhizae	unsure	out
Helvella corium	mycorrhizae	unsure	out
Helvella fibrosa	mycorrhizae	unsure	out
Helvella sp. 9 RAC-2020	mycorrhizae	unsure	out
Helvella ulvinenii	mycorrhizae	unsure	out
Helvellaceae	mycorrhizae	unsure	out
Hydnaceae	mycorrhizae	unsure	out
Hygrocybe	mycorrhizae	unsure	out
Hygrophoraceae	mycorrhizae	unsure	out
Inocybaceae	mycorrhizae	unsure	out
Inosperma	mycorrhizae	unsure	out
Mallocybe	mycorrhizae	unsure	out
Paxilineae	mycorrhizae	unsure	out
Paxillaceae	mycorrhizae	unsure	out
Paxillus	mycorrhizae	unsure	out
Rhizopogon	mycorrhizae	unsure	out
Rhizopogonaceae	mycorrhizae	unsure	out
Russulales	mycorrhizae	unsure	out
Tricholomataceae	mycorrhizae	unsure	out
unclassified Helvella	mycorrhizae	unsure	out
uncultured Glomeromycotina	mycorrhizae	unsure	out
Akanthomyces	off-target	unsure	out	https://en.wikipedia.org/wiki/Akanthomyces	spider parasite
Dikarya	off-target	unsure	out
environmental samples	off-target	unsure	out
Erysiphe	off-target	unsure	out
Erysiphe necator	off-target	unsure	out
Erysiphe pisi	off-target	unsure	out
fungal sp.	off-target	unsure	out
fungal sp. I15F-00327	off-target	unsure	out
Fungi	off-target	unsure	out
Fungi incertae sedis	off-target	unsure	out
Microsporum	off-target	unsure	out
Microsporum canis	off-target	unsure	out
Microsporum canis CBS 113480	off-target	unsure	out
Shiraia	off-target	unsure	out	https://en.wikipedia.org/wiki/Shiraia_bambusicola	parasitic on bambus
Shiraia bambusicola	off-target	unsure	out	https://en.wikipedia.org/wiki/Shiraia_bambusicola	parasitic on bambus
Shiraiaceae	off-target	unsure	out	https://en.wikipedia.org/wiki/Shiraia_bambusicola	parasitic on bambus
Stropharia	off-target	unsure	out	https://de.wikipedia.org/wiki/Träuschlinge	fungi that catch nematodes
Stropharia rugosoannulata	off-target	unsure	out	https://de.wikipedia.org/wiki/Träuschlinge	fungi that catch nematodes
Strophariaceae	off-target	unsure	out	https://de.wikipedia.org/wiki/Träuschlinge	fungi that catch nematodes
unclassified Fungi	off-target	unsure	out
uncultured fungus	off-target	unsure	out
Botrytis	parasite	acidic	1
Botrytis cinerea	parasite	acidic	1
Botrytis cinerea B05.10	parasite	acidic	1
Botrytis cinerea T4	parasite	acidic	1
Botrytis deweyae	parasite	acidic	1
Botrytis fabae	parasite	acidic	1
Botrytis fragariae	parasite	acidic	1
Botrytis porri	parasite	acidic	1
Botrytis sinoallii	parasite	acidic	1
Chrysoporthe	parasite	acidic	1
Chrysoporthe sp. MAF-2017a	parasite	acidic	1
Colletotrichum acutatum	parasite	acidic	1
Colletotrichum acutatum species complex	parasite	acidic	1
Colletotrichum aenigma	parasite	acidic	1
Colletotrichum boninense species complex	parasite	acidic	1
Colletotrichum destructivum species complex	parasite	acidic	1
Colletotrichum fructicola	parasite	acidic	1
Colletotrichum gloeosporioides species complex	parasite	acidic	1
Colletotrichum graminicola	parasite	acidic	1
Colletotrichum graminicola M1.001	parasite	acidic	1
Colletotrichum graminicola species complex	parasite	acidic	1
Colletotrichum higginsianum	parasite	acidic	1
Colletotrichum higginsianum IMI 349063	parasite	acidic	1
Colletotrichum karsti	parasite	acidic	1
Colletotrichum orbiculare species complex	parasite	acidic	1
Colletotrichum orchidophilum	parasite	acidic	1
Colletotrichum scovillei	parasite	acidic	1
Colletotrichum truncatum	parasite	acidic	1
Colletotrichum truncatum species complex	parasite	acidic	1
Coniothyriaceae	parasite	acidic	1
Coniothyrium	parasite	acidic	1
Coniothyrium glycines	parasite	acidic	1
Metarhizium	parasite	acidic	1
Metarhizium brunneum	parasite	acidic	1
Metarhizium rileyi	parasite	acidic	1
Metarhizium robertsii	parasite	acidic	1
Metarhizium robertsii ARSEF 23	parasite	acidic	1
Saprochaete	parasite	acidic	1
Saprochaete ingens	parasite	acidic	1
Sclerotinia	parasite	acidic	1
Sclerotinia borealis	parasite	acidic	1
Sclerotinia sclerotiorum	parasite	acidic	1
Sclerotinia sclerotiorum 1980 UF-70	parasite	acidic	1
Scytalidium	parasite	acidic	1
Scytalidium sp.	parasite	acidic	1
Sporisorium	parasite	acidic	1
Sporisorium graminicola	parasite	acidic	1
Sporisorium reilianum	parasite	acidic	1
Sporisorium reilianum f. sp. reilianum	parasite	acidic	1
Sporisorium reilianum SRZ2	parasite	acidic	1
unclassified Chrysoporthe	parasite	acidic	1
unclassified Scytalidium	parasite	acidic	1
Cordyceps	parasite	slightly acidic	2
Cordyceps fumosorosea	parasite	slightly acidic	2
Cordyceps fumosorosea ARSEF 2679	parasite	slightly acidic	2
Cordyceps militaris	parasite	slightly acidic	2
Diplodia	parasite	acidic to slightly alkaline	2
Diplodia corticola	parasite	acidic to slightly alkaline	2
Fusarium	parasite	acidic to slightly alkaline	2
Fusarium avenaceum	parasite	acidic to slightly alkaline	2
Fusarium fujikuroi	parasite	acidic to slightly alkaline	2
Fusarium fujikuroi species complex	parasite	acidic to slightly alkaline	2
Fusarium graminearum	parasite	acidic to slightly alkaline	2
Fusarium incarnatum-equiseti species complex	parasite	acidic to slightly alkaline	2
Fusarium oxysporum	parasite	acidic to slightly alkaline	2
Fusarium oxysporum f. sp. koae	parasite	acidic to slightly alkaline	2
Fusarium oxysporum Fo47	parasite	acidic to slightly alkaline	2
Fusarium oxysporum NRRL 32931	parasite	acidic to slightly alkaline	2
Fusarium oxysporum species complex	parasite	acidic to slightly alkaline	2
Fusarium proliferatum	parasite	acidic to slightly alkaline	2
Fusarium proliferatum ET1	parasite	acidic to slightly alkaline	2
Fusarium pseudograminearum	parasite	acidic to slightly alkaline	2
Fusarium sambucinum species complex	parasite	acidic to slightly alkaline	2
Fusarium scirpi	parasite	acidic to slightly alkaline	2
Fusarium solani	parasite	acidic to slightly alkaline	2
Fusarium solani species complex	parasite	acidic to slightly alkaline	2
Fusarium subglutinans	parasite	acidic to slightly alkaline	2
Fusarium tricinctum	parasite	acidic to slightly alkaline	2
Fusarium tricinctum species complex	parasite	acidic to slightly alkaline	2
Fusarium vanettenii	parasite	acidic to slightly alkaline	2
Fusarium vanettenii 77-13-4	parasite	acidic to slightly alkaline	2
Fusarium verticillioides	parasite	acidic to slightly alkaline	2
Fusarium verticillioides 7600	parasite	acidic to slightly alkaline	2
Leptosphaeria	parasite	slightly acidic	2
Leptosphaeria biglobosa	parasite	slightly acidic	2
Leptosphaeria biglobosa 'brassicae' group	parasite	slightly acidic	2
Leptosphaeria biglobosa 'thlaspii' group	parasite	slightly acidic	2
Leptosphaeria maculans	parasite	slightly acidic	2
Leptosphaeria maculans 'lepidii' group	parasite	slightly acidic	2
Leptosphaeria maculans species complex	parasite	slightly acidic	2
Leptosphaeriaceae	parasite	slightly acidic	2
Monilinia	parasite	acidic to slightly alkaline	2
Monilinia laxa	parasite	acidic to slightly alkaline	2
Monilinia vaccinii-corymbosi	parasite	acidic to slightly alkaline	2
Ophiocordyceps	parasite	slightly acidic	2
Pestalotiopsis	parasite	acidic to slightly alkaline	2
Pestalotiopsis fici	parasite	acidic to slightly alkaline	2
Pestalotiopsis fici W106-1	parasite	acidic to slightly alkaline	2
Phaeoacremonium	parasite	slightly acidic	2
Phaeoacremonium minimum	parasite	slightly acidic	2
Phaeoacremonium minimum UCRPA7	parasite	slightly acidic	2
Rhizoctonia	parasite	acidic to neutral	2
Rhizoctonia solani	parasite	acidic to neutral	2
Sparassis crispa	parasite	slightly acidic to neutral	2
Stemphylium	parasite	acidic to slightly alkaline	2
Stemphylium lycopersici	parasite	acidic to slightly alkaline	2
Taphrina	parasite	slightly acidic to neutral	2
Venturia	parasite	slightly acidic to neutral	2
Venturia effusa	parasite	slightly acidic to neutral	2
Venturia inaequalis	parasite	slightly acidic to neutral	2
Anthracoidea	parasite	neutral	3
Anthracoidea elynae	parasite	neutral	3
Anthracoidea sclerotiformis	parasite	neutral	3
Ilyonectria	parasite	slightly acidic to slightly alkaline	3
Ilyonectria destructans	parasite	slightly acidic to slightly alkaline	3
Ilyonectria sp.	parasite	slightly acidic to slightly alkaline	3
Meira	parasite	neutral	3
Meira miltonrushii	parasite	neutral	3
Neonectria	parasite	neutral	3
Neonectria sp. 11MA06	parasite	neutral	3
Olpidium	parasite	neutral	3
Olpidium brassicae	parasite	neutral	3
Pyricularia	parasite	neutral	3
Pyricularia grisea	parasite	neutral	3
Pyricularia oryzae	parasite	neutral	3
Rasamsonia	parasite	neutral	3
Rasamsonia emersonii	parasite	neutral	3
Rasamsonia emersonii CBS 393.64	parasite	neutral	3
unclassified Neonectria	parasite	neutral	3
Cadophora	parasite	slightly alkaline	4
Cadophora dextrinospora	parasite	slightly alkaline	4
Cadophora fastigiata	parasite	slightly alkaline	4
Cadophora gregata	parasite	slightly alkaline	4
Cadophora malorum	parasite	slightly alkaline	4
Cadophora melinii	parasite	slightly alkaline	4
Epichloe	parasite	slightly alkaline	4
Epichloe typhina	parasite	slightly alkaline	4
Hirsutella	parasite	slightly acidic to alkaline	4
Hirsutella minnesotensis	parasite	slightly acidic to alkaline	4
Hirsutella rhossiliensis	parasite	slightly acidic to alkaline	4
Histoplasma	parasite	slightly acidic to alkaline	4
Histoplasma capsulatum	parasite	slightly acidic to alkaline	4
Histoplasma capsulatum G186AR	parasite	slightly acidic to alkaline	4
Thermothelomyces	parasite	neutral to mildly alkaline	4
Thermothelomyces thermophilus	parasite	neutral to mildly alkaline	4
Thermothelomyces thermophilus ATCC 42464	parasite	neutral to mildly alkaline	4
Bipolaris	parasite	alkaline	5
Bipolaris cookei	parasite	alkaline	5
Bipolaris maydis	parasite	alkaline	5
Bipolaris oryzae	parasite	alkaline	5
Bipolaris sorokiniana	parasite	alkaline	5
Heterobasidion	parasite	alkaline	5
Heterobasidion annosum	parasite	alkaline	5
Heterobasidion annosum species complex	parasite	alkaline	5
Heterobasidion irregulare	parasite	alkaline	5
Heterobasidion irregulare TC 32-1	parasite	alkaline	5
Microdochium	parasite	alkaline	5
Phialophora	parasite	alkaline	5
Phialophora attinorum	parasite	alkaline	5
Phialophora cinerescens	parasite	alkaline	5
Phialophora sp. AK47/92	parasite	alkaline	5
Phialophora verrucosa	parasite	alkaline	5
Pseudocercospora	parasite	alkaline	5
Pseudocercospora fijiensis	parasite	alkaline	5
Pseudocercospora fijiensis CIRAD86	parasite	alkaline	5
Pseudocercospora mori	parasite	alkaline	5
Rhinocladiella	parasite	alkaline	5
Rhinocladiella mackenziei	parasite	alkaline	5
Rhinocladiella mackenziei CBS 650.93	parasite	alkaline	5
Trematosphaeria	parasite	alkaline?	5
Trematosphaeria pertusa	parasite	alkaline?	5
Trematosphaeriaceae	parasite	alkaline?	5
Verticillium dahliae	parasite	alkaline?	5
Wettsteinina dryadis	parasite	unsure	out	https://bladmineerders.nl/parasites/fungi/dikarya/ascomycota/ascomycota-incertae-sedis/wettsteinina/wettsteinina-dryadis/
[Hymenula] cerealis	parasite	unsure	out
Acaromyces	parasite	unsure	out
Acaromyces ingoldii	parasite	unsure	out
Ajellomycetaceae	parasite	unsure	out
Ancylistaceae	parasite	unsure	out
Anthracocystis	parasite	pH tolerant	out
Anthracocystis panici-leucophaei	parasite	pH tolerant	out
Anthracoideaceae	parasite	unsure	out
Armillaria	parasite	pH tolerant	out
Armillaria ostoyae	parasite	pH tolerant	out
Armillaria sinapina	parasite	pH tolerant	out
Ascochyta	parasite	unsure	out
Ascochyta pisi	parasite	unsure	out
Ascochyta rabiei	parasite	unsure	out
Blumeria	parasite	unsure	out
Blumeria graminis	parasite	unsure	out
Blumeria graminis f. sp. tritici	parasite	unsure	out
Brachybasidiaceae	parasite	unsure	out
Ceraceosoraceae	parasite	unsure	out
Ceraceosorales	parasite	unsure	out
Ceraceosorus	parasite	unsure	out
Ceraceosorus guamensis	parasite	unsure	out
Cercospora	parasite	unsure	out
Cercospora sojina	parasite	unsure	out
Claviceps	parasite	unsure	out
Claviceps purpurea	parasite	unsure	out
Clavicipitaceae	parasite	unsure	out
Clavicipitaceae sp. D13	parasite	unsure	out
Coccidioides	parasite	acidic to alkaline	out
Coccidioides immitis	parasite	acidic to alkaline	out
Coccidioides immitis RS	parasite	acidic to alkaline	out
Cordycipitaceae	parasite	unsure	out
Cryphonectria-Endothia species complex	parasite	unsure	out
Cryphonectriaceae	parasite	unsure	out
Cryptobasidiaceae	parasite	unsure	out
Cryptomyces	parasite	unsure	out
Cryptomyces maximus	parasite	unsure	out
Diaporthe	parasite	unsure	out
Diaporthe nobilis	parasite	unsure	out
Didymella	parasite	unsure	out
Didymella exigua	parasite	unsure	out
Didymella exigua CBS 183.55	parasite	unsure	out
Didymellaceae	parasite	unsure	out
Dissoconiaceae	parasite	unsure	out
Dissoconium	parasite	unsure	out
Dissoconium aciculare	parasite	unsure	out
Dissoconium aciculare CBS 342.82	parasite	unsure	out
Dothidotthia	parasite	unsure	out
Dothidotthia symphoricarpi	parasite	unsure	out
Dothidotthia symphoricarpi CBS 119687	parasite	unsure	out
Dothidotthiaceae	parasite	unsure	out
Drepanopeziza brunnea	parasite	unsure	out
Drepanopeziza brunnea f. sp. 'multigermtubi'	parasite	unsure	out
Drepanopeziza brunnea f. sp. 'multigermtubi' MB m1	parasite	unsure	out
Entomophthorales	parasite	unsure	out
Entomophthoromycetes	parasite	unsure	out
Entomophthoromycotina	parasite	unsure	out
Entyloma	parasite	unsure	out
Entylomataceae	parasite	unsure	out
Entylomatales	parasite	unsure	out
Entylomatales incertae sedis	parasite	unsure	out
Exobasidiales	parasite	unsure	out
Exobasidiomycetes	parasite	unsure	out
Exophiala	parasite	pH tolerant	out
Exophiala aquamarina	parasite	pH tolerant	out
Exophiala aquamarina CBS 119918	parasite	pH tolerant	out
Exophiala lecanii-corni	parasite	pH tolerant	out
Exophiala mesophila	parasite	pH tolerant	out
Exophiala oligosperma	parasite	pH tolerant	out
Exophiala spinifera	parasite	pH tolerant	out
Exophiala xenobiotica	parasite	pH tolerant	out
Exserohilum	parasite	unsure	out
Exserohilum turcica Et28A	parasite	unsure	out
Exserohilum turcicum	parasite	unsure	out
Fonsecaea	parasite	unsure	out
Fonsecaea monophora	parasite	unsure	out
Fonsecaea multimorphosa	parasite	unsure	out
Fonsecaea multimorphosa CBS 102226	parasite	unsure	out
Fonsecaea pedrosoi	parasite	unsure	out
Fonsecaea pedrosoi CBS 271.37	parasite	unsure	out
Gaeumannomyces	parasite	unsure	out
Gaeumannomyces tritici	parasite	unsure	out
Gaeumannomyces tritici R3-111a-1	parasite	unsure	out
Georgefischeriales	parasite	unsure	out
Geosmithia	parasite	unsure	out
Geosmithia morbida	parasite	unsure	out
Hymenochaetaceae	parasite	unsure	out
Hypomyces	parasite	unsure	out
Hypomyces aurantius	parasite	unsure	out
Kalmanozyma	parasite	unsure	out
Kalmanozyma brasiliensis	parasite	unsure	out
Kalmanozyma brasiliensis GHG001	parasite	unsure	out
Kalmusia	parasite	unsure	out
Kalmusia ebuli	parasite	unsure	out
Lachnellula	parasite	unsure	out
Lachnellula hyalina	parasite	unsure	out
Lambertella	parasite	unsure	out
Lambertella viburni	parasite	unsure	out
Lasiodiplodia	parasite	unsure	out
Lasiodiplodia theobromae	parasite	unsure	out
Leveillula	parasite	unsure	out
Leveillula taurica	parasite	unsure	out
Magnaporthaceae	parasite	unsure	out
Magnaporthales	parasite	unsure	out
Melampsora	parasite	unsure	out
Melampsora larici-populina	parasite	unsure	out
Melampsora larici-populina 98AG31	parasite	unsure	out
Melampsoraceae	parasite	unsure	out
Melanopsichium	parasite	unsure	out
Melanopsichium pennsylvanicum	parasite	unsure	out
Melanopsichium pennsylvanicum 4	parasite	unsure	out
Microbotryaceae	parasite	unsure	out
Microbotryales	parasite	unsure	out
Microbotryum	parasite	unsure	out
Microbotryum lychnidis-dioicae	parasite	unsure	out
Microsporidia	parasite	unsure	out
Microsporidia incertae sedis	parasite	unsure	out
Microstromatales	parasite	unsure	out
Microstromatales incertae sedis	parasite	unsure	out
Mitosporidium	parasite	unsure	out
Mitosporidium daphniae	parasite	unsure	out
Mycosphaerellaceae	parasite	unsure	out
Mycosphaerellales	parasite	unsure	out
Olpidiaceae	parasite	unsure	out
Olpidiales	parasite	unsure	out
Olpidiomycetes	parasite	unsure	out
Olpidiomycota	parasite	unsure	out
Olpidiomycotina	parasite	unsure	out
Ophiocordycipitaceae	parasite	unsure	out
Paraphaeosphaeria	parasite	unsure	out
Paraphaeosphaeria sporulosa	parasite	unsure	out
Parastagonospora	parasite	unsure	out
Parastagonospora nodorum	parasite	unsure	out
Parastagonospora nodorum SN15	parasite	unsure	out
Peltaster	parasite	unsure	out
Peltaster fructicola	parasite	unsure	out
Phaeococcomycetaceae	parasite	unsure	out
Phaeococcomycetaceae sp. TRN456	parasite	unsure	out
Phaeosphaeriaceae	parasite	unsure	out
Pseudovirgaria	parasite	unsure	out
Pseudovirgaria hyperparasitica	parasite	unsure	out
Pseudozyma	parasite	unsure	out
Pseudozyma flocculosa	parasite	unsure	out
Pseudozyma flocculosa PF-1	parasite	unsure	out
Pseudozyma hubeiensis	parasite	unsure	out
Pseudozyma hubeiensis SY62	parasite	unsure	out
Puccinia	parasite	unsure	out
Puccinia graminis	parasite	unsure	out
Puccinia graminis f. sp. tritici	parasite	unsure	out
Puccinia graminis f. sp. tritici CRL 75-36-700-3	parasite	unsure	out
Puccinia triticina	parasite	unsure	out
Pucciniaceae	parasite	unsure	out
Pucciniales	parasite	unsure	out
Pyrenophora	parasite	unsure	out
Pyrenophora teres	parasite	unsure	out
Pyrenophora teres f. maculata	parasite	unsure	out
Pyrenophora teres f. teres	parasite	unsure	out
Pyrenophora tritici-repentis	parasite	unsure	out
Pyrenophora tritici-repentis Pt-1C-BFP	parasite	unsure	out
Ramularia	parasite	unsure	out
Ramularia collo-cygni	parasite	unsure	out
Rhynchosporium	parasite	unsure	out
Rhynchosporium commune	parasite	unsure	out
Rhynchosporium secalis	parasite	unsure	out
Rhytismataceae	parasite	unsure	out
Rhytismatales	parasite	unsure	out
Rhytismatales sp.	parasite	unsure	out
Scedosporium	parasite	unsure	out
Scedosporium apiospermum	parasite	unsure	out
Stagonosporopsis	parasite	unsure	out
Stagonosporopsis rhizophila	parasite	unsure	out
Sydowia	parasite	unsure	out
Sydowia polyspora	parasite	unsure	out
Taphrinaceae	parasite	unsure	out
Taphrinales	parasite	unsure	out
Taphrinomycetes	parasite	unsure	out
Tilletiaria	parasite	unsure	out
Tilletiaria anomala	parasite	unsure	out
Tilletiaria anomala UBC 951	parasite	unsure	out
Tilletiariaceae	parasite	unsure	out
Togniniaceae	parasite	unsure	out
Tremella	parasite	unsure	out
Tremella mesenterica	parasite	unsure	out
Tremella mesenterica DSM 1558	parasite	unsure	out
Tremellaceae	parasite	unsure	out
unclassified Clavicipitaceae	parasite	unsure	out
unclassified Phaeococcomycetaceae	parasite	unsure	out
unclassified Rhytismatales	parasite	unsure	out
Ustilaginaceae	parasite	pH tolerant	out
Ustilaginales	parasite	pH tolerant	out
Ustilaginoidea	parasite	pH tolerant	out
Ustilaginoidea virens	parasite	pH tolerant	out
Ustilaginomycetes	parasite	pH tolerant	out
Ustilaginomycotina	parasite	pH tolerant	out
Ustilago	parasite	pH tolerant	out
Ustilago bromivora	parasite	pH tolerant	out
Ustilago hordei	parasite	pH tolerant	out
Ustilago maydis	parasite	pH tolerant	out
Ustilago maydis 521	parasite	pH tolerant	out
Zoopagomycota	parasite	unsure	out
Zymoseptoria	parasite	unsure	out
Zymoseptoria tritici	parasite	unsure	out
Beauveria	parasite (insects)	no preference	out
Beauveria bassiana	parasite (insects)	no preference	out
Beauveria bassiana ARSEF 2860	parasite (insects)	no preference	out
Vavraia	parasite (insects)	unsure	out
Vavraia culicis	parasite (insects)	unsure	out
Vavraia culicis subsp. floridensis	parasite (insects)	unsure	out
Pneumocystidaceae	parasite (mammals)	unsure	out
Pneumocystidales	parasite (mammals)	unsure	out
Pneumocystidomycetes	parasite (mammals)	unsure	out
Pneumocystis	parasite (mammals)	unsure	out
Pneumocystis carinii	parasite (mammals)	unsure	out
Pneumocystis carinii B80	parasite (mammals)	unsure	out
Orbilia oligospora	parasite (nematodes)	unsure	out
Orbilia oligospora ATCC 24927	parasite (nematodes)	unsure	out
Pochonia	parasite (nematodes)	unsure	out
Pochonia chlamydosporia	parasite (nematodes)	unsure	out
Pochonia chlamydosporia 170	parasite (nematodes)	unsure	out
Batrachochytrium	pathogen	neutral	3
Batrachochytrium dendrobatidis	pathogen	neutral	3
Batrachochytrium dendrobatidis JAM81	pathogen	neutral	3
Auricularia	saprotroph	acidic	1
Cladophialophora carrionii	saprotroph	acidic	1
Cladophialophora carrionii CBS 160.54	saprotroph	acidic	1
Ganoderma	saprotroph	acidic	1
Ganoderma applanatum	saprotroph	acidic	1
Ganoderma boninense	saprotroph	acidic	1
Gloeophyllaceae	saprotroph	unsure	1
Gloeophyllales	saprotroph	unsure	1
Gloeophyllum	saprotroph	acidic	1
Gloeophyllum trabeum	saprotroph	acidic	1
Gloeophyllum trabeum ATCC 11539	saprotroph	acidic	1
Hyaloscypha	saprotroph	acidic	1
Jaminaea	saprotroph	acidic	1
Jaminaea rosea	saprotroph	acidic	1
Phanerochaete	saprotroph	acidic	1
Phanerochaete carnosa	saprotroph	acidic	1
Phanerochaete carnosa HHB-10118-sp	saprotroph	acidic	1
Pithomyces	saprotroph	acidic	1
Pithomyces chartarum	saprotroph	acidic	1
Rhizophydium	saprotroph	acidic	1
Rhizophydium sp. JEL316	saprotroph	acidic	1
Schizosaccharomyces	saprotroph	acidic	1
Schizosaccharomyces japonicus	saprotroph	acidic	1
Schizosaccharomyces japonicus yFS275	saprotroph	acidic	1
Schizosaccharomyces pombe	saprotroph	acidic	1
Schizosaccharomycetaceae	saprotroph	acidic	1
Schizosaccharomycetales	saprotroph	acidic	1
Schizosaccharomycetes	saprotroph	acidic	1
Trametes	saprotroph	acidic	1
Trametes coccinea	saprotroph	acidic	1
Trametes hirsuta	saprotroph	acidic	1
Trametes versicolor	saprotroph	acidic	1
Trametes versicolor FP-101664 SS1	saprotroph	acidic	1
Trichoderma	saprotroph	acidic	1
Trichoderma asperellum	saprotroph	acidic	1
Trichoderma atroviride	saprotroph	acidic	1
Trichoderma citrinoviride	saprotroph	acidic	1
Trichoderma gamsii	saprotroph	acidic	1
Trichoderma harzianum	saprotroph	acidic	1
Trichoderma harzianum CBS 226.95	saprotroph	acidic	1
unclassified Rhizophydium	saprotroph	acidic	1
Absidia	saprotroph	acidic to slightly alkaline	2
Absidia glauca	saprotroph	acidic to slightly alkaline	2
Agaricus	saprotroph	slightly acidic	2
Agaricus bisporus	saprotroph	slightly acidic	2
Fomitiporia	saprotroph	slightly acidic	2
Fomitiporia mediterranea	saprotroph	slightly acidic	2
Fomitiporia mediterranea MF3/22	saprotroph	slightly acidic	2
Linnemannia	saprotroph	slightly acidic to neutral	2
Linnemannia elongata	saprotroph	slightly acidic to neutral	2
Pholiota	saprotroph	slightly acidic	2
Pholiota aurivella	saprotroph	slightly acidic	2
Punctularia	saprotroph	slightly acidic	2
Punctularia strigosozonata	saprotroph	slightly acidic	2
Punctularia strigosozonata HHB-11173 SS5	saprotroph	slightly acidic	2
Sporothrix	saprotroph	acidic to slightly alkaline	2
Sporothrix schenckii	saprotroph	acidic to slightly alkaline	2
Sporothrix schenckii 1099-18	saprotroph	acidic to slightly alkaline	2
Tilletiopsis	saprotroph	acidic to mildly alkaline?	2
Tilletiopsis washingtonensis	saprotroph	acidic to mildly alkaline?	2
Trichophaea	saprotroph	acidic to slightly alkaline	2
Trichophaea dougoudii	saprotroph	acidic to slightly alkaline	2
Xylaria	saprotroph	slightly acidic	2
Annulohypoxylon	saprotroph	neutral	3
Annulohypoxylon stygium	saprotroph	neutral	3
Chaetomiaceae	saprotroph	neutral	3
Chaetomium	saprotroph	neutral	3
Chaetomium globosum	saprotroph	neutral	3
Chaetomium globosum CBS 148.51	saprotroph	neutral	3
Morchella importuna	saprotroph	neutral	3
Penicilliopsis	saprotroph	neutral	3
Penicilliopsis zonata	saprotroph	neutral	3
Penicilliopsis zonata CBS 506.65	saprotroph	neutral	3
Penicillium	saprotroph	neutral	3
Penicillium arizonense	saprotroph	neutral	3
Penicillium chrysogenum species complex	saprotroph	neutral	3
Penicillium digitatum	saprotroph	neutral	3
Penicillium expansum	saprotroph	neutral	3
Penicillium roqueforti	saprotroph	neutral	3
Penicillium rubens	saprotroph	neutral	3
Penicillium rubens Wisconsin 54-1255	saprotroph	neutral	3
Penicillium sclerotiorum	saprotroph	neutral	3
Postia	saprotroph	neutral	3
Postia placenta	saprotroph	neutral	3
Postia placenta MAD-698-R-SB12	saprotroph	neutral	3
Westerdykella	saprotroph	slightly acidic to slightly alkaline	3
Westerdykella ornata	saprotroph	slightly acidic to slightly alkaline	3
Aspergillaceae	saprotroph	neutral to slightly alkaline	4
Aspergillus	saprotroph	neutral to slightly alkaline	4
Aspergillus aculeatus	saprotroph	neutral to slightly alkaline	4
Aspergillus aculeatus ATCC 16872	saprotroph	neutral to slightly alkaline	4
Aspergillus bombycis	saprotroph	neutral to slightly alkaline	4
Aspergillus candidus	saprotroph	neutral to slightly alkaline	4
Aspergillus chevalieri	saprotroph	neutral to slightly alkaline	4
Aspergillus clavatus	saprotroph	neutral to slightly alkaline	4
Aspergillus clavatus NRRL 1	saprotroph	neutral to slightly alkaline	4
Aspergillus costaricaensis CBS 115574	saprotroph	neutral to slightly alkaline	4
Aspergillus costaricensis	saprotroph	neutral to slightly alkaline	4
Aspergillus flavus	saprotroph	neutral to slightly alkaline	4
Aspergillus fumigatus	saprotroph	neutral to slightly alkaline	4
Aspergillus glaucus	saprotroph	neutral to slightly alkaline	4
Aspergillus glaucus CBS 516.65	saprotroph	neutral to slightly alkaline	4
Aspergillus heteromorphus	saprotroph	neutral to slightly alkaline	4
Aspergillus heteromorphus CBS 117.55	saprotroph	neutral to slightly alkaline	4
Aspergillus japonicus	saprotroph	neutral to slightly alkaline	4
Aspergillus japonicus CBS 114.51	saprotroph	neutral to slightly alkaline	4
Aspergillus luchuensis	saprotroph	neutral to slightly alkaline	4
Aspergillus mulundensis	saprotroph	neutral to slightly alkaline	4
Aspergillus nidulans	saprotroph	neutral to slightly alkaline	4
Aspergillus nidulans FGSC A4	saprotroph	neutral to slightly alkaline	4
Aspergillus niger	saprotroph	neutral to slightly alkaline	4
Aspergillus nomiae	saprotroph	neutral to slightly alkaline	4
Aspergillus nomiae NRRL 13137	saprotroph	neutral to slightly alkaline	4
Aspergillus puulaauensis	saprotroph	neutral to slightly alkaline	4
Aspergillus steynii	saprotroph	neutral to slightly alkaline	4
Aspergillus steynii IBT 23096	saprotroph	neutral to slightly alkaline	4
Aspergillus subgen. Aspergillus	saprotroph	neutral to slightly alkaline	4
Aspergillus subgen. Circumdati	saprotroph	neutral to slightly alkaline	4
Aspergillus subgen. Fumigati	saprotroph	neutral to slightly alkaline	4
Aspergillus subgen. Nidulantes	saprotroph	neutral to slightly alkaline	4
Aspergillus terreus	saprotroph	neutral to slightly alkaline	4
Aspergillus terreus NIH2624	saprotroph	neutral to slightly alkaline	4
Aspergillus uvarum	saprotroph	neutral to slightly alkaline	4
Aspergillus uvarum CBS 121591	saprotroph	neutral to slightly alkaline	4
Aspergillus welwitschiae	saprotroph	neutral to slightly alkaline	4
Ophiostoma	saprotroph	neutral to slightly alkaline	4
Pseudogymnoascus	saprotroph	slightly alkaline	4
Pseudogymnoascus destructans	saprotroph	slightly alkaline	4
Pseudogymnoascus pannorum	saprotroph	slightly alkaline	4
Pseudogymnoascus roseus	saprotroph	slightly alkaline	4
Pseudogymnoascus sp. 23342-1-I1	saprotroph	slightly alkaline	4
Pseudogymnoascus sp. FI609	saprotroph	slightly alkaline	4
Pseudogymnoascus verrucosus	saprotroph	slightly alkaline	4
Pyrenopeziza	saprotroph	slightly alkaline	4
Pyrenopeziza brassicae	saprotroph	slightly alkaline	4
Pyrenopeziza sp.	saprotroph	slightly alkaline	4
Sordaria	saprotroph	neutral to mildly alkaline	4
Sordaria macrospora	saprotroph	neutral to mildly alkaline	4
Sordaria macrospora k-hell	saprotroph	neutral to mildly alkaline	4
Sordariaceae	saprotroph	neutral to mildly alkaline	4
Sordariales	saprotroph	neutral to mildly alkaline	4
Sordariales incertae sedis	saprotroph	neutral to mildly alkaline	4
unclassified Pseudogymnoascus	saprotroph	slightly acidic to alkaline	4
unclassified Pyrenopeziza	saprotroph	slightly alkaline	4
Agaricostilbales	saprotroph	unsure	out
Apiospora arundinis	saprotroph	unsure	out
Apiosporaceae	saprotroph	unsure	out
Aplosporella	saprotroph	unsure	out
Aplosporella prunicola	saprotroph	unsure	out
Aplosporella prunicola CBS 121167	saprotroph	unsure	out
Auriculariaceae	saprotroph	unsure	out
Auriculariales	saprotroph	unsure	out
Blastocladiaceae	saprotroph	unsure	out
Bolbitiaceae	saprotroph	unsure	out
Polychytrium sp. JEL598	saprotroph	unsure	out
Clavaria	saprotroph	unsure	out
Clavaria fumosa	saprotroph	unsure	out
Clavariaceae	saprotroph	unsure	out
Coniophora	saprotroph	unsure	out
Coniophora puteana	saprotroph	unsure	out
Coniophora puteana RWD-64-598 SS2	saprotroph	unsure	out
Coprinellus	saprotroph	no preference	out
Coprinellus micaceus	saprotroph	no preference	out
Cryptocoryneum	saprotroph	unsure	out
Cryptocoryneum condensatum	saprotroph	unsure	out
Daldinia	saprotroph	unsure	out
Daldinia childiae	saprotroph	unsure	out
Delitschia	saprotroph	unsure	out
Delitschia anisomera	saprotroph	unsure	out
Delitschiaceae	saprotroph	unsure	out
Dichomitus	saprotroph	unsure	out
Dichomitus squalens	saprotroph	unsure	out
Dichomitus squalens LYAD-421 SS1	saprotroph	unsure	out
Dothioraceae	saprotroph	unsure	out
Eremomyces	saprotroph	unsure	out
Eremomyces bilateralis	saprotroph	unsure	out
Eremomyces bilateralis CBS 781.70	saprotroph	unsure	out
Fibroporia	saprotroph	unsure	out
Fibroporia radiculosa	saprotroph	unsure	out
Flammulina	saprotroph	unsure	out
Flammulina velutipes	saprotroph	unsure	out
Fomitopsis pinicola	saprotroph	unsure	out
Geoglossaceae	saprotroph	unsure	out
Geoglossales	saprotroph	unsure	out
Geoglossomycetes	saprotroph	unsure	out
Grosmannia	saprotroph	unsure	out
Grosmannia clavigera	saprotroph	unsure	out
Grosmannia clavigera kw1407	saprotroph	unsure	out
Hamigera	saprotroph	unsure	out
Hamigera paravellanea	saprotroph	unsure	out
Hyaloscyphaceae	saprotroph	unsure	out
Hypocreaceae	saprotroph	unsure	out
Hypoxylaceae	saprotroph	unsure	out
Kurtzmaniella	saprotroph	unsure	out
Lasiosphaeriaceae	saprotroph	unsure	out
Lentinula	saprotroph	unsure	out
Lentinula edodes	saprotroph	unsure	out
Lobosporangium	saprotroph	unsure	out
Lobosporangium transversale	saprotroph	unsure	out
Loramyces	saprotroph	unsure	out
Loramyces macrosporus	saprotroph	unsure	out
Macroventuria	saprotroph	unsure	out
Macroventuria anomochaeta	saprotroph	unsure	out
Madurella	saprotroph	unsure	out
Madurella mycetomatis	saprotroph	unsure	out
Meruliaceae	saprotroph	unsure	out
Microascaceae	saprotroph	unsure	out
Microascales	saprotroph	unsure	out
Mollisia	saprotroph	unsure	out
Mollisia scopiformis	saprotroph	unsure	out
Mollisiaceae	saprotroph	unsure	out
Mortierella	saprotroph	unsure	out
Mortierella alpina	saprotroph	unsure	out
Mortierella sp. 08CT03	saprotroph	unsure	out
Mortierellaceae	saprotroph	unsure	out
Mortierellales	saprotroph	unsure	out
Mortierellomycetes	saprotroph	unsure	out
Mortierellomycotina	saprotroph	unsure	out
Mycena	saprotroph	unsure	out
Mycena indigotica	saprotroph	unsure	out
Mycenaceae	saprotroph	unsure	out
Mytilinidiaceae	saprotroph	unsure	out
Mytilinidiales	saprotroph	unsure	out
Mytilinidion	saprotroph	unsure	out
Mytilinidion resinicola	saprotroph	unsure	out
Myxotrichaceae	saprotroph	unsure	out
Myxotrichum	saprotroph	unsure	out
Myxotrichum deflexum	saprotroph	unsure	out
Nectria	saprotroph	unsure	out
Nectria cinnabarina	saprotroph	unsure	out
Nemania	saprotroph	unsure	out
Nemania diffusa	saprotroph	unsure	out
Ophiostomataceae	saprotroph	unsure	out
Ophiostomatales	saprotroph	unsure	out
Phanerodontia	saprotroph	unsure	out
Phanerodontia chrysosporium	saprotroph	unsure	out
Phlebia	saprotroph	unsure	out
Phlebia radiata	saprotroph	unsure	out
Pleurotaceae	saprotroph	unsure	out
Pleurotus	saprotroph	unsure	out
Pleurotus ostreatus	saprotroph	unsure	out
Podila	saprotroph	unsure	out
Podila verticillata	saprotroph	unsure	out
Polyporaceae	saprotroph	unsure	out
Polyporales	saprotroph	unsure	out
Preussia	saprotroph	unsure	out
Preussia octomera	saprotroph	unsure	out
Preussia/Sporomiella species complex	saprotroph	unsure	out
Punctulariaceae	saprotroph	unsure	out
Purpureocillium	saprotroph	unsure	out
Purpureocillium lilacinum	saprotroph	unsure	out
Pyronema	saprotroph	unsure	out
Pyronema omphalodes	saprotroph	unsure	out
Pyronemataceae	saprotroph	unsure	out
Rhizophydiaceae	saprotroph	unsure	out
Rhizopodaceae	saprotroph	unsure	out
Rutstroemiaceae	saprotroph	unsure	out
Stereaceae	saprotroph	unsure	out
Stereum	saprotroph	unsure	out
Stereum hirsutum	saprotroph	unsure	out
Stereum hirsutum FP-91666 SS1	saprotroph	unsure	out
Sympoventuriaceae	saprotroph	unsure	out
Tetracladium	saprotroph	unsure	out
Trichocomaceae	saprotroph	unsure	out
Uncinocarpus	saprotroph	unsure	out
Uncinocarpus reesii	saprotroph	unsure	out
Uncinocarpus reesii 1704	saprotroph	unsure	out
unclassified Mortierella	saprotroph	unsure	out
uncultured Aspergillus	saprotroph	unsure	out
Wettsteinina	saprotroph	unsure	out
Termitomyces	symbiotic	acidic to slightly alkaline	2
Termitomyces sp.	symbiotic	acidic to slightly alkaline	2
unclassified Termitomyces	symbiotic	acidic to slightly alkaline	2
Cantharellaceae	symbiotic	unsure	out
Sebacinales	symbiotic	unsure	out
Serendipita	symbiotic	endophyt	out
Serendipita indica	symbiotic	endophyt	out
Serendipita indica DSM 11827	symbiotic	endophyt	out
Serendipitaceae	symbiotic	endophyt	out
Umbelopsidaceae	symbiotic	unsure	out
Umbelopsidales	symbiotic	unsure	out
Umbelopsidomycetes	symbiotic	unsure	out
Umbelopsis	symbiotic	pH tolerant	out
Umbelopsis ramanniana	symbiotic	pH tolerant	out
Cladophialophora	unsure	acidic	1
Cladophialophora bantiana	unsure	acidic	1
Cladophialophora bantiana CBS 173.52	unsure	acidic	1
Cladophialophora humicola	unsure	acidic	1
Colletotrichum	unsure	acidic	1
Neohortaea	unsure	acidic	1
Neohortaea acidophila	unsure	acidic	1
Polychytrium	unsure	acidic?	1
Sclerotiniaceae	unsure	acidic	1
Thermothielavioides	unsure	acidic	1
Thermothielavioides terrestris	unsure	acidic	1
Thermothielavioides terrestris NRRL 8126	unsure	acidic	1
Agaricaceae	unsure	slightly acidic	2
Agaricales	unsure	slightly acidic	2
Lichtheimia	unsure	acidic to slightly alkaline	2
Lichtheimia ramosa	unsure	acidic to slightly alkaline	2
Lichtheimiaceae	unsure	acidic to slightly alkaline	2
Mucor	unsure	slightly acidic	2
Mucor circinelloides	unsure	slightly acidic	2
Schizophyllum	unsure	slightly acidic	2
Schizophyllum commune	unsure	slightly acidic	2
Schizophyllum commune H4-8	unsure	slightly acidic	2
Sparassis	unsure	slightly acidic to neutral	2
Xylaria hypoxylon	unsure	slightly acidic to neutral	2
Metapochonia	unsure	neutral	3
Metapochonia suchlasporia	unsure	neutral	3
Morchella	unsure	neutral	3
Morchella sect. Distantes	unsure	neutral	3
Morchellaceae	unsure	neutral	3
Wallemia	unsure	neutral?	3
Wallemia ichthyophaga	unsure	neutral?	3
Wallemia ichthyophaga EXF-994	unsure	neutral?	3
Wallemia mellicola	unsure	neutral	3
Wallemia mellicola CBS 633.66	unsure	neutral	3
sordariomyceta	unsure	neutral to mildly alkaline	4
Sordariomycetes	unsure	neutral to mildly alkaline	4
Sordariomycetidae	unsure	neutral to mildly alkaline	4
Sodiomyces	unsure	alkaline	5
Sodiomyces alkalinus	unsure	alkaline	5
Sodiomyces alkalinus F11	unsure	alkaline	5
Verticillium	unsure	alkaline?	5
Aaosphaeria	unsure	unsure	out
Aaosphaeria arxii	unsure	unsure	out
Aaosphaeria arxii CBS 175.79	unsure	unsure	out
Acrospermaceae	unsure	unsure	out
Acrospermales	unsure	unsure	out
Agaricomycetes	unsure	unsure	out
Agaricomycetes incertae sedis	unsure	unsure	out
Agaricomycetidae	unsure	unsure	out
Agaricomycotina	unsure	unsure	out
Agaricostilbomycetes	unsure	unsure	out
Amanitaceae	unsure	unsure	out
Amorphotheca	unsure	unsure	out
Amorphotheca resinae	unsure	unsure	out
Amorphotheca resinae ATCC 22711	unsure	unsure	out
Antarctomyces	unsure	unsure	out
Antarctomyces pellizariae	unsure	unsure	out
Aplosporellaceae	unsure	unsure	out
Arthoniales	unsure	unsure	out
Arthoniomycetes	unsure	unsure	out
Arthroderma	unsure	no preference	out
Arthroderma uncinatum	unsure	no preference	out
Arthrodermataceae	unsure	unsure	out
Ascomycota	unsure	unsure	out
Astrosphaeriellaceae	unsure	unsure	out
Basidiomycota	unsure	unsure	out
Baudoinia	unsure	unsure	out
Baudoinia panamericana	unsure	unsure	out
Baudoinia panamericana UAMH 10762	unsure	unsure	out
Bionectriaceae	unsure	unsure	out
Blastocladiales	unsure	unsure	out
Blastocladiomycetes	unsure	unsure	out
Blastocladiomycota	unsure	unsure	out
Blastocladiomycota incertae sedis	unsure	unsure	out
Boletales	unsure	unsure	out
Boletineae	unsure	unsure	out
Boletoideae	unsure	unsure	out
Bondarzewiaceae	unsure	unsure	out
Botryosphaeriaceae	unsure	unsure	out
Botryosphaeriales	unsure	unsure	out
Calycellina	unsure	unsure	out
Calycellina populina	unsure	unsure	out
Cantharellales	unsure	unsure	out
Capillidium heterosporum	unsure	unsure	out
Chaetothyriales	unsure	unsure	out
Chaetothyriales sp. TRN475	unsure	unsure	out
Chaetothyriomycetidae	unsure	unsure	out
Chytridiomycetes	unsure	unsure	out
Chytridiomycota	unsure	unsure	out
Chytridiomycota incertae sedis	unsure	unsure	out
Coniophoraceae	unsure	unsure	out
Coniophorineae	unsure	unsure	out
Coprinopsis	unsure	unsure	out
Coprinopsis cinerea	unsure	unsure	out
Coprinopsis cinerea okayama7#130	unsure	unsure	out
Corticiales	unsure	unsure	out
Cosmospora	unsure	unsure	out
Cosmospora butyri	unsure	unsure	out
Cunninghamellaceae	unsure	unsure	out
Diaporthaceae	unsure	unsure	out
Diaporthales	unsure	unsure	out
Didymosphaeriaceae	unsure	unsure	out
Dothideales	unsure	unsure	out
dothideomyceta	unsure	unsure	out
Dothideomycetes	unsure	unsure	out
Dothideomycetes incertae sedis	unsure	unsure	out
Dothideomycetidae	unsure	unsure	out
Entolomataceae	unsure	unsure	out
Episternus	unsure	unsure	out
Episternus onthophagi	unsure	unsure	out
Eremomycetaceae	unsure	unsure	out
Eremomycetales	unsure	unsure	out
Erysiphaceae	unsure	unsure	out
Erysiphales	unsure	unsure	out
Eurotiales	unsure	unsure	out
Eurotiomycetes	unsure	unsure	out
Eurotiomycetidae	unsure	unsure	out
Fomitopsidaceae	unsure	unsure	out
Fomitopsis	unsure	unsure	out
Gelatinodiscaceae	unsure	unsure	out
Glarea	unsure	unsure	out
Glarea lozoyensis	unsure	unsure	out
Glarea lozoyensis ATCC 20868	unsure	unsure	out
Gomphaceae	unsure	unsure	out
Gomphales	unsure	unsure	out
Helotiaceae	unsure	unsure	out
Helotiales	unsure	unsure	out
Helotiales incertae sedis	unsure	unsure	out
Herpotrichiellaceae	unsure	unsure	out
Herpotrichiellaceae sp. MUT 5408	unsure	unsure	out
Hymenochaetales	unsure	unsure	out
Hypocreales	unsure	unsure	out
Hypocreales incertae sedis	unsure	unsure	out
Hypocreomycetidae	unsure	unsure	out
Kiflimonium	unsure	unsure	out
Kiflimonium cf. curvulum CBS 100551	unsure	unsure	out
Kondoa	unsure	unsure	out
Kondoa malvinella	unsure	unsure	out
Kondoaceae	unsure	unsure	out
Lachnaceae	unsure	unsure	out
leotiomyceta	unsure	unsure	out
Leotiomycetes	unsure	unsure	out
Leotiomycetes incertae sedis	unsure	unsure	out
Lobulomycetaceae	unsure	unsure	out
Lobulomycetales	unsure	unsure	out
Lyophyllaceae	unsure	unsure	out
Massarineae	unsure	unsure	out
Melanogastraceae	unsure	unsure	out
Microbotryomycetes	unsure	unsure	out
Microdochiaceae	unsure	unsure	out
Microscypha	unsure	unsure	out
Monoblepharidales	unsure	unsure	out
Monoblepharidomycetes	unsure	unsure	out
Mucoraceae	unsure	unsure	out
Mucorales	unsure	unsure	out
Mucorineae	unsure	unsure	out
Mucoromycetes	unsure	unsure	out
Mucoromycota	unsure	unsure	out
Mucoromycotina	unsure	unsure	out
Mycocaliciales	unsure	unsure	out
Mycocaliciomycetidae	unsure	unsure	out
Nannizzia	unsure	unsure	out
Nannizzia gypsea	unsure	unsure	out
Nannizzia gypsea CBS 118893	unsure	unsure	out
Nectriaceae	unsure	unsure	out
Neobulgaria	unsure	unsure	out
Neobulgaria koningiana	unsure	unsure	out
Oedogoniomyces	unsure	unsure	out
Oedogoniomycetaceae	unsure	unsure	out
Omphalotaceae	unsure	unsure	out
Onygenaceae	unsure	unsure	out
Onygenales	unsure	unsure	out
Orbilia	unsure	unsure	out
Orbiliaceae	unsure	unsure	out
Orbiliales	unsure	unsure	out
Orbiliomycetes	unsure	unsure	out
Pezizales	unsure	unsure	out
Pezizomycetes	unsure	unsure	out
Pezizomycotina	unsure	unsure	out
Phanerochaetaceae	unsure	unsure	out
Physalacriaceae	unsure	unsure	out
Plectosphaerellaceae	unsure	unsure	out
Pleistophoridae	unsure	unsure	out
Pleosporaceae	unsure	unsure	out
Pleosporales	unsure	unsure	out
Pleosporales incertae sedis	unsure	unsure	out
Pleosporineae	unsure	unsure	out
Pleosporomycetidae	unsure	unsure	out
Pleuroascaceae	unsure	unsure	out
Ploettnerulaceae	unsure	unsure	out
Polychytriales	unsure	unsure	out
Polychytriales incertae sedis	unsure	unsure	out
Psathyrellaceae	unsure	unsure	out
Pseudeurotiaceae	unsure	unsure	out
Pucciniomycetes	unsure	unsure	out
Pucciniomycotina	unsure	unsure	out
Pyriculariaceae	unsure	unsure	out
Rhizophydiales	unsure	unsure	out
Rhizophydiales incertae sedis	unsure	unsure	out
Rhynchobrunnera	unsure	unsure	out
Rhynchobrunnera orthospora	unsure	unsure	out
Sabuloglossum	unsure	unsure	out
Sabuloglossum arenarium	unsure	unsure	out
Saccotheciaceae	unsure	unsure	out
Schizophyllaceae	unsure	unsure	out
Sparassidaceae	unsure	unsure	out
Sporocadaceae	unsure	unsure	out
Sporormiaceae	unsure	unsure	out
Taphrinomycotina	unsure	unsure	out
Taphrinomycotina incertae sedis	unsure	unsure	out
Teratosphaeriaceae	unsure	unsure	out
Thelebolaceae	unsure	unsure	out
Thelebolales	unsure	unsure	out
Thermoascaceae	unsure	unsure	out
Thermochaetoides thermophila	unsure	unsure	out
Thermochaetoides thermophila DSM 1495	unsure	unsure	out
Thyridium curvatum	unsure	unsure	out
Togniniales	unsure	unsure	out
unclassified Chaetothyriales	unsure	unsure	out
unclassified Helotiales	unsure	unsure	out
unclassified Herpotrichiellaceae	unsure	unsure	out
unclassified Microscypha	unsure	unsure	out
unclassified Oedogoniomyces	unsure	unsure	out
uncultured Ascomycota	unsure	unsure	out
uncultured Basidiomycota	unsure	unsure	out
uncultured Herpotrichiellaceae	unsure	unsure	out
uncultured Onygenales	unsure	unsure	out
uncultured Rhizophydiales	unsure	unsure	out
Venturiaceae	unsure	unsure	out
Venturiales	unsure	unsure	out
Venustampulla	unsure	unsure	out
Venustampulla echinocandica	unsure	unsure	out
Wallemiaceae	unsure	unsure	out
Wallemiales	unsure	unsure	out
Wallemiomycetes	unsure	unsure	out
Wallemiomycotina	unsure	unsure	out
Xylariaceae	unsure	unsure	out
Xylariales	unsure	unsure	out
Xylariomycetidae	unsure	unsure	out
Xylona	unsure	unsure	out
Xylona heveae	unsure	unsure	out
Xylona heveae TC161	unsure	unsure	out
Xylonaceae	unsure	unsure	out
Xylonales	unsure	unsure	out
Brettanomyces	yeast	acidic	1
Brettanomyces nanus	yeast	acidic	1
Cladophialophora immunda	yeast	acidic	1
Cladophialophora psammophila	yeast	acidic	1
Cladophialophora psammophila CBS 110553	yeast	acidic	1
Cladophialophora yegresii	yeast	acidic	1
Cladophialophora yegresii CBS 114405	yeast	acidic	1
Cryptococcaceae	yeast	acidic	1
Cryptococcus	yeast	acidic	1
Cryptococcus amylolentus	yeast	acidic	1
Cryptococcus amylolentus CBS 6039	yeast	acidic	1
Cryptococcus neoformans	yeast	acidic	1
Cryptococcus neoformans species complex	yeast	acidic	1
Cryptococcus neoformans var. neoformans	yeast	acidic	1
Cryptococcus wingfieldii	yeast	acidic	1
Hanseniaspora	yeast	acidic	1
Hanseniaspora uvarum	yeast	acidic	1
Martiniozyma	yeast	acidic	1
Martiniozyma abietophila	yeast	acidic	1
Naumovozyma	yeast	acidic	1
Naumovozyma dairenensis	yeast	acidic	1
Naumovozyma dairenensis CBS 421	yeast	acidic	1
Sugiyamaella	yeast	acidic	1
Sugiyamaella lignohabitans	yeast	acidic	1
Tetrapisispora	yeast	acidic?	1
Tetrapisispora blattae	yeast	acidic?	1
Tetrapisispora blattae CBS 6284	yeast	acidic?	1
Zygosaccharomyces	yeast	acidic	1
Zygosaccharomyces rouxii	yeast	acidic	1
Babjeviella	yeast	slightly acidic	2
Babjeviella inositovora	yeast	slightly acidic	2
Babjeviella inositovora NRRL Y-12698	yeast	slightly acidic	2
Candida	yeast	acidic to slightly alkaline	2
Candida albicans	yeast	acidic to slightly alkaline	2
Candida orthopsilosis	yeast	acidic to slightly alkaline	2
Candida orthopsilosis Co 90-125	yeast	acidic to slightly alkaline	2
Candida parapsilosis	yeast	acidic to slightly alkaline	2
Candida tropicalis	yeast	acidic to slightly alkaline	2
Candida/Lodderomyces clade	yeast	acidic to slightly alkaline	2
Debaryomyces	yeast	acidic to slightly alkaline	2
Debaryomyces fabryi	yeast	acidic to slightly alkaline	2
Debaryomyces hansenii	yeast	acidic to slightly alkaline	2
Debaryomyces hansenii CBS767	yeast	acidic to slightly alkaline	2
Debaryomycetaceae	yeast	acidic to slightly alkaline	2
Kluyveromyces	yeast	acidic to slightly alkaline	2
Kluyveromyces lactis	yeast	acidic to slightly alkaline	2
Kluyveromyces marxianus	yeast	acidic to slightly alkaline	2
Malassezia	yeast	slightly acidic	2
Malassezia furfur	yeast	slightly acidic	2
Malassezia globosa	yeast	slightly acidic	2
Malassezia restricta	yeast	slightly acidic	2
Malassezia restricta CBS 7877	yeast	slightly acidic	2
Malassezia sympodialis	yeast	slightly acidic	2
Malasseziaceae	yeast	slightly acidic	2
Malasseziales	yeast	slightly acidic	2
Malasseziomycetes	yeast	slightly acidic	2
Metschnikowia	yeast	acidic to slightly alkaline	2
Metschnikowia aff. pulcherrima	yeast	acidic to slightly alkaline	2
Metschnikowia bicuspidata	yeast	acidic to slightly alkaline	2
Metschnikowia bicuspidata var. bicuspidata	yeast	acidic to slightly alkaline	2
Metschnikowia bicuspidata var. bicuspidata NRRL YB-4993	yeast	acidic to slightly alkaline	2
Metschnikowiaceae	yeast	acidic to slightly alkaline	2
Saccharomyces	yeast	acidic to neutral	2
Saccharomyces cerevisiae	yeast	acidic to neutral	2
Saccharomyces eubayanus	yeast	acidic to neutral	2
Saccharomyces jurei	yeast	acidic to neutral	2
saccharomyceta	yeast	acidic to neutral	2
Saccharomycetaceae	yeast	acidic to neutral	2
Saccharomycetales	yeast	acidic to neutral	2
Saccharomycetales incertae sedis	yeast	acidic to neutral	2
Saccharomycetes	yeast	acidic to neutral	2
Saccharomycodaceae	yeast	acidic to neutral	2
Saccharomycopsidaceae	yeast	acidic to neutral	2
Saccharomycopsis	yeast	acidic to neutral	2
Saccharomycopsis fibuligera	yeast	acidic to neutral	2
Saccharomycopsis malanga	yeast	acidic to neutral	2
Saccharomycotina	yeast	acidic to neutral	2
Wickerhamomyces	yeast	slightly acidic	2
Wickerhamomyces anomalus	yeast	slightly acidic	2
Wickerhamomyces anomalus NRRL Y-366-8	yeast	slightly acidic	2
Wickerhamomyces ciferrii	yeast	slightly acidic	2
Yarrowia	yeast	acidic to slightly alkaline	2
Kwoniella	yeast	neutral	3
Kwoniella mangrovensis	yeast	neutral	3
Kwoniella mangroviensis CBS 8507	yeast	neutral	3
Kwoniella pini	yeast	neutral	3
Kwoniella pini CBS 10737	yeast	neutral	3
Rhodotorula	yeast	slightly acidic to slightly alkaline	3
Rhodotorula graminis	yeast	slightly acidic to slightly alkaline	3
Rhodotorula graminis WP1	yeast	slightly acidic to slightly alkaline	3
Rhodotorula toruloides	yeast	slightly acidic to slightly alkaline	3
Saitoella	yeast	neutral	3
Saitoella complicata	yeast	neutral	3
Saitoella complicata NRRL Y-17804	yeast	neutral	3
Trichosporon	yeast	neutral	3
Trichosporon asahii	yeast	neutral	3
Trichosporon asahii var. asahii	yeast	neutral	3
Trichosporon asahii var. asahii CBS 2479	yeast	neutral	3
Apiotrichum	yeast	neutral to slightly alkaline	4
Apiotrichum laibachii	yeast	neutral to slightly alkaline	4
Apiotrichum mycotoxinovorans	yeast	neutral to slightly alkaline	4
Apiotrichum porosum	yeast	neutral to slightly alkaline	4
Hyphopichia	yeast	neutral to slightly alkaline	4
Hyphopichia burtonii	yeast	neutral to slightly alkaline	4
Hyphopichia pseudoburtonii	yeast	neutral to slightly alkaline	4
Verruconis	yeast	neutral to alkaline	4
Verruconis gallopava	yeast	neutral to alkaline	4
Clavispora	yeast	alkaline	5
Clavispora lusitaniae	yeast	alkaline	5
Pichia	yeast	alkaline	5
Pichia membranifaciens	yeast	alkaline	5
Pichia membranifaciens NRRL Y-2026	yeast	alkaline	5
Pichiaceae	yeast	alkaline	5
[Ashbya] aceris (nom. inval.)	yeast	unsure	out
[Candida] auris	yeast	unsure	out
[Candida] glabrata	yeast	unsure	out
[Candida] haemuloni	yeast	unsure	out
[Candida] hispaniensis	yeast	unsure	out
[Candida] intermedia	yeast	unsure	out
[Candida] zeylanoides	yeast	unsure	out
Alloascoidea	yeast	unsure	out
Alloascoidea hylecoeti	yeast	unsure	out
Alloascoideaceae	yeast	unsure	out
Ascoidea	yeast	unsure	out
Ascoidea rubescens	yeast	unsure	out
Ascoidea rubescens DSM 1968	yeast	unsure	out
Ascoideaceae	yeast	unsure	out
Blastomyces	yeast	unsure	out
Bulleribasidiaceae	yeast	unsure	out
Capronia	yeast	unsure	out
Capronia epimyces	yeast	unsure	out
Capronia epimyces CBS 606.96	yeast	unsure	out
Coniosporium	yeast	unsure	out
Coniosporium apollinis	yeast	unsure	out
Coniosporium apollinis CBS 100218	yeast	unsure	out
Cutaneotrichosporon	yeast	unsure	out
Cutaneotrichosporon oleaginosum	yeast	unsure	out
Cyberlindnera	yeast	unsure	out
Cyberlindnera fabianii	yeast	unsure	out
Cyberlindnera jadinii	yeast	unsure	out
Cyphellophora	yeast	unsure	out
Cyphellophora europaea	yeast	unsure	out
Cyphellophora europaea CBS 101466	yeast	unsure	out
Cyphellophora reptans	yeast	unsure	out
Cyphellophoraceae	yeast	unsure	out
Cystofilobasidiaceae	yeast	unsure	out
Cystofilobasidiales	yeast	unsure	out
Cystofilobasidium	yeast	unsure	out
Cystofilobasidium capitatum	yeast	unsure	out
Dioszegia	yeast	unsure	out
Dioszegia changbaiensis	yeast	unsure	out
Dipodascaceae	yeast	unsure	out
Filobasidiaceae	yeast	unsure	out
Filobasidiales	yeast	unsure	out
Geminibasidiaceae	yeast	unsure	out
Geminibasidiales	yeast	unsure	out
Geminibasidiomycetes	yeast	unsure	out
Geminibasidium	yeast	unsure	out
Geotrichum	yeast	unsure	out
Geotrichum candidum	yeast	unsure	out
Komagataella	yeast	pH tolerant	out
Komagataella phaffii	yeast	pH tolerant	out
Komagataella phaffii CBS 7435	yeast	pH tolerant	out
Kuraishia	yeast	unsure	out
Kuraishia capsulata	yeast	unsure	out
Kuraishia capsulata CBS 1993	yeast	unsure	out
Meyerozyma	yeast	unsure	out
Meyerozyma guilliermondii	yeast	unsure	out
Meyerozyma guilliermondii ATCC 6260	yeast	unsure	out
Millerozyma	yeast	unsure	out
Millerozyma farinosa	yeast	unsure	out
Millerozyma farinosa CBS 7064	yeast	unsure	out
Nakaseomyces	yeast	unsure	out
Nakaseomyces/Candida clade	yeast	unsure	out
Peterozyma	yeast	unsure	out
Phaffomycetaceae	yeast	unsure	out
Phallomycetidae	yeast	unsure	out
Pseudomicrostroma	yeast	unsure	out
Pseudomicrostroma glucosiphilum	yeast	unsure	out
Scheffersomyces	yeast	unsure	out
Scheffersomyces stipitis	yeast	unsure	out
Scheffersomyces stipitis CBS 6054	yeast	unsure	out
Sporidiobolaceae	yeast	unsure	out
Sporidiobolales	yeast	unsure	out
Tremellales	yeast	unsure	out
Tremellomycetes	yeast	unsure	out
Trichomonascaceae	yeast	unsure	out
Trichosporonaceae	yeast	unsure	out
Trichosporonales	yeast	unsure	out
Vanderwaltozyma	yeast	unsure	out
Vanderwaltozyma polyspora	yeast	unsure	out
Vanderwaltozyma polyspora DSM 70294	yeast	unsure	out
Vanrija	yeast	unsure	out
Xylonomycetes	yeast	unsure	out

## Sheet: Bacteria
Name	element_cycle	pH	pH category	reference
Ancylobacter sp. TS-1	As	acidic	1
Delftia	Au	acidic	1
Delftia acidovorans	Au	acidic	1
Delftia lacustris	Au	acidic	1
Delftia tsuruhatensis	Au	acidic	1
Acidisarcina	C	acidic	1
Acidisarcina polymorpha	C	acidic	1
Edaphobacter	C	acidic	1
Edaphobacter sp. 12200R-103	C	acidic	1
Frigoriglobus	C	acidic	1
Frigoriglobus tundricola	C	acidic	1
Granulicella	C	acidic	1
Granulicella mallensis	C	acidic	1
Granulicella sp. 5B5	C	acidic	1
Granulicella sp. WH15	C	acidic	1
Ktedonobacteria bacterium brp13	C	acidic	1
Luteitalea	C	acidic	1
Luteitalea pratensis	C	acidic	1
Luteitalea sp. TBR-22	C	acidic	1
Methylovirgula	C	acidic	1
Methylovirgula ligni	C	acidic	1
Mucilaginibacter	C	acidic	1
Mucilaginibacter sp. PAMC 26640	C	acidic	1
Paludisphaera	C	acidic	1
Paludisphaera borealis	C	acidic	1
Ralstonia	C	acidic	1
Ralstonia insidiosa	C	acidic	1
Ralstonia mannitolilytica	C	acidic	1
Ralstonia pickettii	C	acidic	1
Ralstonia solanacearum	C	acidic	1
Singulisphaera	C	acidic	1	https://de.wikipedia.org/wiki/Singulisphaera
Singulisphaera acidiphila	C	acidic	1
Terriglobus	C	acidic	1
Terriglobus roseus	C	acidic	1
Acidobacterium	C, N	acidic	1
Acidobacterium capsulatum	C, N	acidic	1
Methylocella	C, N	acidic	1
Methylocella silvestris	C, N	acidic	1
Methylocella tundrae	C, N	acidic	1
Acidiphilium	Fe	acidic	1
Ferrovum	Fe	acidic	1
Ferrovum myxofaciens	Fe	acidic	1
Geobacter	Fe	acidic	1
Geobacter benzoatilyticus	Fe	acidic	1
Geobacter sp. FeAm09	Fe	acidic	1
Geobacter sp. SVR	Fe	acidic	1
Sideroxydans	Fe	acidic	1
Sideroxydans lithotrophicus	Fe	acidic	1
Sideroxydans sp. CL21	Fe	acidic	1
Acidihalobacter	Fe, S	acidic	1
Acidihalobacter aeolianus	Fe, S	acidic	1
Acidihalobacter ferrooxydans	Fe, S	acidic	1
Acidihalobacter yilgarnensis	Fe, S	acidic	1
Frateuria	K	acidic?	1
Aquipluma	N	acidic	1
Aquipluma nitroreducens	N	acidic	1
Azospirillum	N	acidic	1
Azospirillum brasilense	N	acidic	1
Azospirillum lipoferum	N	acidic	1
Azospirillum oryzae	N	acidic	1
Azospirillum thermophilum	N	acidic	1
Azospirillum thiophilum	N	acidic	1
Azotobacter	N	acidic	1
Candidatus Nitrospira inopinata	N	acidic	1
Candidatus Nitrospira kreftii	N	acidic	1
Mesorhizobium	N	acidic	1
Mesorhizobium amorphae	N	acidic	1
Mesorhizobium huakuii	N	acidic	1
Mesorhizobium loti	N	acidic	1
Mesorhizobium sp. 8	N	acidic	1
Mesorhizobium sp. DCY119	N	acidic	1
Mesorhizobium sp. Pch-S	N	acidic	1
Nitrosospira	N	acidic	1
Nitrosospira briensis	N	acidic	1
Nitrosospira lacus	N	acidic	1
Nitrosospira multiformis	N	acidic	1
Nitrosospira sp. NRS527	N	acidic	1
Nitrospira	N	acidic	1
Nitrospira defluvii	N	acidic	1
Nitrospira japonica	N	acidic	1
Nitrospira moscoviensis	N	acidic	1
Nitrospira sp.	N	acidic	1
Nitrospira sp. KM1	N	acidic	1
Rhizobacter	N	acidic	1
Rhizobacter gummiphilus	N	acidic	1
Rhizobacter sp. AJA081-3	N	acidic	1
Rhizobiales bacterium NRL2	N	acidic	1
Ancylobacter pratisalsi	PGPB	acidic	1
Stenotrophomonas	PGPB	acidic	1
Stenotrophomonas acidaminiphila	PGPB	acidic	1
Stenotrophomonas maltophilia	PGPB	acidic	1
Stenotrophomonas rhizophila	PGPB	acidic	1
Desulfosporosinus	S	acidic?	1
Desulfosporosinus acidiphilus	S	acidic?	1
Desulfosporosinus meridiei	S	acidic?	1
Desulfosporosinus orientis	S	acidic?	1
Acidibrevibacterium	unsure	acidic	1
Acidibrevibacterium fodinaquatile	unsure	acidic	1
Alicyclobacillus	unsure	acidic	1
Ancylobacter	unsure	acidic	1
Rhodoblastus	unsure	acidic	1
Rhodoblastus sp.	unsure	acidic	1
Acetobacterium	C	slightly acidic	2
Acinetobacter	C	acidic to slightly alkaline	2
Acinetobacter johnsonii	C	acidic to slightly alkaline	2
Acinetobacter junii	C	acidic to slightly alkaline	2
Acinetobacter lwoffii	C	acidic to slightly alkaline	2
Agrobacterium	C	acidic to neutral	2
Agrobacterium rubi	C	acidic to neutral	2
Agrobacterium tumefaciens	C	acidic to neutral	2
Agrobacterium vitis	C	acidic to neutral	2
Caulobacter	C	acidic to neutral	2
Caulobacter flavus	C	acidic to neutral	2
Caulobacter henricii	C	acidic to neutral	2
Caulobacter mirabilis	C	acidic to neutral	2
Caulobacter rhizosphaerae	C	acidic to neutral	2
Caulobacter segnis	C	acidic to neutral	2
Caulobacter soli	C	acidic to neutral	2
Caulobacter sp. FWC26	C	acidic to neutral	2
Caulobacter vibrioides	C	acidic to neutral	2
Collimonas	C	slightly acidic	2
Collimonas arenae	C	slightly acidic	2
Collimonas fungivorans	C	slightly acidic	2
Collimonas pratensis	C	slightly acidic	2
Duganella	C	slightly acidic to neutral	2
Duganella dendranthematis	C	slightly acidic to neutral	2
Flavobacteriales bacterium	C	acidic to slightly alkaline	2
Flavobacterium	C	acidic to slightly alkaline	2
Flavobacterium branchiophilum	C	acidic to slightly alkaline	2
Flavobacterium commune	C	acidic to slightly alkaline	2
Flavobacterium crassostreae	C	acidic to slightly alkaline	2
Flavobacterium faecale	C	acidic to slightly alkaline	2
Flavobacterium gilvum	C	acidic to slightly alkaline	2
Flavobacterium nackdongense	C	acidic to slightly alkaline	2
Flavobacterium psychrophilum	C	acidic to slightly alkaline	2
Flavobacterium sangjuense	C	acidic to slightly alkaline	2
Flavobacterium sp.	C	acidic to slightly alkaline	2
Flavobacterium sp. 140616W15	C	acidic to slightly alkaline	2
Flavobacterium sp. CLA17	C	acidic to slightly alkaline	2
Flavobacterium sp. KBS0721	C	acidic to slightly alkaline	2
Flavobacterium sp. M31R6	C	acidic to slightly alkaline	2
Flavobacterium sp. MDT1-60	C	acidic to slightly alkaline	2
Flavobacterium sp. SLB02	C	acidic to slightly alkaline	2
Flavobacterium sp. Sr18	C	acidic to slightly alkaline	2
Granulibacter	C	slightly acidic	2	https://de.wikipedia.org/wiki/Granulibacter_bethesdensis
Granulibacter bethesdensis	C	slightly acidic	2
Janthinobacterium	C	acidic to neutral	2
Janthinobacterium agaricidamnosum	C	acidic to neutral	2
Janthinobacterium lividum	C	acidic to neutral	2
Janthinobacterium sp. 1_2014MBL_MicDiv	C	acidic to neutral	2
Janthinobacterium sp. 17J80-10	C	acidic to neutral	2
Janthinobacterium sp. B9-8	C	acidic to neutral	2
Janthinobacterium sp. LM6	C	acidic to neutral	2
Janthinobacterium sp. Marseille	C	acidic to neutral	2
Janthinobacterium svalbardensis	C	acidic to neutral	2
Janthinobacterium tructae	C	acidic to neutral	2
Komagataeibacter	C	slightly acidic	2
Lactobacillus	C	slightly acidic	2
Lactobacillus crispatus	C	slightly acidic	2
Lactococcus	C	slightly acidic	2
Lactococcus cremoris	C	slightly acidic	2
Lactococcus lactis	C	slightly acidic	2
Lichenihabitans	C	slightly acidic to neutral	2
Lichenihabitans psoromatis	C	slightly acidic to neutral	2
Methylococcus	C	slightly acidic	2
Methylococcus capsulatus	C	slightly acidic	2
Methylococcus geothermalis	C	slightly acidic	2
Methylococcus sp. EFPC2	C	slightly acidic	2
Methylocystis	C	acidic to slightly alkaline	2
Methylocystis bryophila	C	acidic to slightly alkaline	2
Methylocystis heyeri	C	acidic to slightly alkaline	2
Methylocystis parvus	C	acidic to slightly alkaline	2
Methylocystis rosea	C	acidic to slightly alkaline	2
Methylocystis sp. SC2	C	acidic to slightly alkaline	2
Methylomonas	C	slightly acidic	2
Methylomonas clara	C	slightly acidic	2
Methylomonas sp. LL1	C	slightly acidic	2
Methylosinus	C	slightly acidic	2
Methylosinus sp. C49	C	slightly acidic	2
Methylosinus trichosporium	C	slightly acidic	2
Rhodococcus	C	acidic to neutral	2
Rhodococcus erythropolis	C	acidic to neutral	2
Rhodococcus fascians	C	acidic to neutral	2
Rhodococcus opacus	C	acidic to neutral	2
Rhodococcus qingshengii	C	acidic to neutral	2
Rhodococcus sp. MTM3W5.2	C	acidic to neutral	2
Acetobacter	C, N	slightly acidic	2
Mycobacterium	C, N	slightly acidic?	2
Mycobacterium conspicuum	C, N	slightly acidic?	2
Mycobacterium cookii	C, N	slightly acidic?	2
Mycobacterium doricum	C, N	slightly acidic?	2
Mycobacterium frederiksbergense	C, N	slightly acidic?	2
Mycobacterium gallinarum	C, N	slightly acidic?	2
Mycobacterium goodii	C, N	slightly acidic?	2
Mycobacterium grossiae	C, N	slightly acidic?	2
Mycobacterium intracellulare	C, N	slightly acidic?	2
Mycobacterium kansasii	C, N	slightly acidic?	2
Mycobacterium paragordonae	C, N	slightly acidic?	2
Mycobacterium parmense	C, N	slightly acidic?	2
Mycobacterium riyadhense	C, N	slightly acidic?	2
Mycobacterium sp. DL592	C, N	slightly acidic?	2
Mycobacterium sp. JS623	C, N	slightly acidic?	2
Mycobacterium sp. YC-RL4	C, N	slightly acidic?	2
Ferrigenium	Fe	slightly acidic	2
Ferrigenium kumadai	Fe	slightly acidic	2
Gallionella	Fe	slightly acidic	2
Gallionella capsiferriformans	Fe	slightly acidic	2
Paludibaculum	Fe	slightly acidic	2
Paludibaculum fermentans	Fe	slightly acidic	2
Acidithiobacillus	Fe, S	acidic to neutral	2
Acidithiobacillus ferrivorans	Fe, S	acidic to neutral	2
Acidithiobacillus ferrooxidans	Fe, S	acidic to neutral	2
Bradyrhizobium	N	slightly acidic to neutral	2
Bradyrhizobium amphicarpaeae	N	slightly acidic to neutral	2
Bradyrhizobium arachidis	N	slightly acidic to neutral	2
Bradyrhizobium betae	N	slightly acidic to neutral	2
Bradyrhizobium canariense	N	slightly acidic to neutral	2
Bradyrhizobium cosmicum	N	slightly acidic to neutral	2
Bradyrhizobium diazoefficiens	N	slightly acidic to neutral	2
Bradyrhizobium erythrophlei	N	slightly acidic to neutral	2
Bradyrhizobium genosp. B	N	slightly acidic to neutral	2
Bradyrhizobium genosp. L	N	slightly acidic to neutral	2
Bradyrhizobium guangdongense	N	slightly acidic to neutral	2
Bradyrhizobium guangxiense	N	slightly acidic to neutral	2
Bradyrhizobium guangzhouense	N	slightly acidic to neutral	2
Bradyrhizobium icense	N	slightly acidic to neutral	2
Bradyrhizobium japonicum	N	slightly acidic to neutral	2
Bradyrhizobium lablabi	N	slightly acidic to neutral	2
Bradyrhizobium oligotrophicum	N	slightly acidic to neutral	2
Bradyrhizobium ottawaense	N	slightly acidic to neutral	2
Bradyrhizobium paxllaeri	N	slightly acidic to neutral	2
Bradyrhizobium sp.	N	slightly acidic to neutral	2
Bradyrhizobium sp. 1(2017)	N	slightly acidic to neutral	2
Bradyrhizobium sp. 6(2017)	N	slightly acidic to neutral	2
Bradyrhizobium sp. BTAi1	N	slightly acidic to neutral	2
Bradyrhizobium sp. CCBAU 051011	N	slightly acidic to neutral	2
Bradyrhizobium sp. CCBAU 51753	N	slightly acidic to neutral	2
Bradyrhizobium sp. CCBAU 51765	N	slightly acidic to neutral	2
Bradyrhizobium sp. CCBAU 53340	N	slightly acidic to neutral	2
Bradyrhizobium sp. CCBAU 53351	N	slightly acidic to neutral	2
Bradyrhizobium sp. CCBAU 53421	N	slightly acidic to neutral	2
Bradyrhizobium sp. ORS 278	N	slightly acidic to neutral	2
Bradyrhizobium sp. ORS 285	N	slightly acidic to neutral	2
Bradyrhizobium sp. PSBB068	N	slightly acidic to neutral	2
Bradyrhizobium sp. SK17	N	slightly acidic to neutral	2
Bradyrhizobium symbiodeficiens	N	slightly acidic to neutral	2
Bradyrhizobium vignae	N	slightly acidic to neutral	2
Burkholderia	N	acidic to neutral	2
Burkholderia cenocepacia	N	acidic to neutral	2
Burkholderia cepacia	N	acidic to neutral	2
Burkholderia gladioli	N	acidic to neutral	2
Burkholderia multivorans	N	acidic to neutral	2
Burkholderia pseudomallei	N	acidic to neutral	2
Burkholderia sp. AD24	N	acidic to neutral	2
Burkholderiaceae bacterium	N	acidic to neutral	2
Burkholderiales bacterium GJ-E10	N	acidic to neutral	2
Herbaspirillum	N	slightly acidic to neutral	2
Nocardia	N	slightly acidic?	2
Nocardia asteroides	N	slightly acidic?	2
Nocardioides	N	slightly acidic	2
Nocardioides cynanchi	N	slightly acidic	2
Nocardioides mesophilus	N	slightly acidic	2
Nocardioides piscis	N	slightly acidic	2
Nocardioides sp. JS614	N	slightly acidic	2
Nocardioides sp. S-1144	N	slightly acidic	2
Nocardioides sp. S5	N	slightly acidic	2
Rhizobium	N	slightly acidic	2
Rhizobium etli	N	slightly acidic	2
Rhizobium leguminosarum	N	slightly acidic	2
Rhizobium lusitanum	N	slightly acidic	2
Rhizobium oryzihabitans	N	slightly acidic	2
Rhizobium pseudoryzae	N	slightly acidic	2
Rhizobium rhizoryzae	N	slightly acidic	2
Rhizobium rosettiformans	N	slightly acidic	2
Rhizobium sp. BG4	N	slightly acidic	2
Rhizobium sp. WL3	N	slightly acidic	2
Massilia	PGPB	slightly acidic	2
Massilia antarctica	PGPB	slightly acidic	2
Massilia forsythiae	PGPB	slightly acidic	2
Massilia oculi	PGPB	slightly acidic	2
Massilia putida	PGPB	slightly acidic	2
Massilia sp. LPB0304	PGPB	slightly acidic	2
Massilia sp. UMI-21	PGPB	slightly acidic	2
Massilia sp. WG5	PGPB	slightly acidic	2
Massilia sp. YMA4	PGPB	slightly acidic	2
Massilia violaceinigra	PGPB	slightly acidic	2
Paraburkholderia	PGPB	slightly acidic to neutral	2
Paraburkholderia aromaticivorans	PGPB	slightly acidic to neutral	2
Paraburkholderia caribensis	PGPB	slightly acidic to neutral	2
Paraburkholderia fungorum	PGPB	slightly acidic to neutral	2
Paraburkholderia megapolitana	PGPB	slightly acidic to neutral	2
Paraburkholderia pallida	PGPB	slightly acidic to neutral	2
Paraburkholderia phenoliruptrix	PGPB	slightly acidic to neutral	2
Paraburkholderia phytofirmans	PGPB	slightly acidic to neutral	2
Paraburkholderia terrae	PGPB	slightly acidic to neutral	2
Paraburkholderia terricola	PGPB	slightly acidic to neutral	2
Paraburkholderia tropica	PGPB	slightly acidic to neutral	2
Sulfurimicrobium	S	slightly acidic	2
Sulfurimicrobium lacus	S	slightly acidic	2
Asticcacaulis	unsure	acidic to neutral?	2
Asticcacaulis excentricus	unsure	acidic to neutral?	2
Chelatococcus	unsure	slightly acidic to neutral	2
Chelatococcus daeguensis	unsure	slightly acidic to neutral	2
Chelatococcus sp. CO-6	unsure	slightly acidic to neutral	2
Clostridium	unsure	slightly acidic to neutral	2
Clostridium estertheticum	unsure	slightly acidic to neutral	2
Clostridium gasigenes	unsure	slightly acidic to neutral	2
Gemmatirosa	unsure	slightly acidic	2
Gemmatirosa kalamazoonensis	unsure	slightly acidic	2
Herbaspirillum frisingense	unsure	slightly acidic to neutral	2
Herbaspirillum frisingense	unsure	slightly acidic to neutral	2
Herbaspirillum frisingense	unsure	slightly acidic to neutral	2
Herbaspirillum frisingense	unsure	slightly acidic to neutral	2
Herbaspirillum hiltneri	unsure	slightly acidic to neutral	2
Herbaspirillum hiltneri	unsure	slightly acidic to neutral	2
Herbaspirillum hiltneri	unsure	slightly acidic to neutral	2
Herbaspirillum hiltneri	unsure	slightly acidic to neutral	2
Herbaspirillum huttiense	unsure	slightly acidic to neutral	2
Herbaspirillum huttiense	unsure	slightly acidic to neutral	2
Herbaspirillum huttiense	unsure	slightly acidic to neutral	2
Herbaspirillum huttiense	unsure	slightly acidic to neutral	2
Herbaspirillum robiniae	unsure	slightly acidic to neutral	2
Herbaspirillum robiniae	unsure	slightly acidic to neutral	2
Herbaspirillum robiniae	unsure	slightly acidic to neutral	2
Herbaspirillum robiniae	unsure	slightly acidic to neutral	2
Herbaspirillum rubrisubalbicans	unsure	slightly acidic to neutral	2
Herbaspirillum rubrisubalbicans	unsure	slightly acidic to neutral	2
Herbaspirillum rubrisubalbicans	unsure	slightly acidic to neutral	2
Herbaspirillum rubrisubalbicans	unsure	slightly acidic to neutral	2
Herbaspirillum seropedicae	unsure	slightly acidic to neutral	2
Herbaspirillum seropedicae	unsure	slightly acidic to neutral	2
Herbaspirillum seropedicae	unsure	slightly acidic to neutral	2
Herbaspirillum seropedicae	unsure	slightly acidic to neutral	2
Herbaspirillum sp. meg3	unsure	slightly acidic to neutral	2
Herbaspirillum sp. meg3	unsure	slightly acidic to neutral	2
Herbaspirillum sp. meg3	unsure	slightly acidic to neutral	2
Herbaspirillum sp. meg3	unsure	slightly acidic to neutral	2
Microbacterium	unsure	slightly acidic?	2
Microbacterium aurum	unsure	slightly acidic?	2
Microbacterium oxydans	unsure	slightly acidic?	2
Microbacterium paraoxydans	unsure	slightly acidic?	2
Microbacterium sp. No. 7	unsure	slightly acidic?	2
Microbacterium sp. PM5	unsure	slightly acidic?	2
Streptacidiphilus	unsure	acidic to neutral	2
Herminiimonas	As	slightly acidic to slightly alkaline	3
Herminiimonas arsenicoxydans	As	slightly acidic to slightly alkaline	3
Herminiimonas arsenitoxidans	As	slightly acidic to slightly alkaline	3
Bosea sp. AS-1	As, Sb	neutral	3
Aureimonas	Au	neutral	3
Aureimonas mangrovi	Au	neutral	3
Aureimonas populi	Au	neutral	3
Aureimonas sp. AU20	Au	neutral	3
Actinoplanes	C	neutral	3
Actinoplanes friuliensis	C	neutral	3
Brevibacillus	C	neutral	3
Caballeronia	C	neutral	3
Caldibacillus	C	neutral	3
Caldibacillus thermoamylovorans	C	neutral	3
Capnocytophaga	C	neutral?	3
Chondromyces	C	neutral?	3
Chondromyces crocatus	C	neutral?	3
Cohnella	C	neutral	3
Cohnella abietis	C	neutral	3
Cohnella herbarum	C	neutral	3
Corallococcus	C	neutral?	3
Corallococcus coralloides	C	neutral?	3
Corallococcus macrosporus	C	neutral?	3
Diaphorobacter	C	neutral	3
Diaphorobacter aerolatus	C	neutral	3
Diaphorobacter ruginosibacter	C	neutral	3
Diaphorobacter sp. HDW4A	C	neutral	3
Diaphorobacter sp. HDW4B	C	neutral	3
Diaphorobacter sp. JS3051	C	neutral	3
Hoeflea	C	neutral	3
Hoeflea sp. IMCC20628	C	neutral	3
Kinneretia	C	neutral	3
Kinneretia sp. DAIF2	C	neutral	3
Klebsiella	C	neutral	3
Labilithrix	C	slightly acidic to slightly alkaline	3
Labilithrix luteola	C	slightly acidic to slightly alkaline	3
Leptospira	C	neutral	3	https://de.wikipedia.org/wiki/Leptospira
Methylibium	C	neutral	3
Methylibium petroleiphilum	C	neutral	3
Methylibium sp. Pch-M	C	neutral	3
Methylobacterium	C	neutral	3
Methylobacterium aquaticum	C	neutral	3
Methylobacterium brachiatum	C	neutral	3
Methylobacterium bullatum	C	neutral	3
Methylobacterium mesophilicum	C	neutral	3
Methylobacterium nodulans	C	neutral	3
Methylobacterium sp. 4-46	C	neutral	3
Methylobacterium sp. WL1	C	neutral	3
Methylophilus	C	neutral	3
Methylophilus sp. TWE2	C	neutral	3
Methylotenera	C	neutral	3
Methylotenera mobilis	C	neutral	3
Methylotenera versatilis	C	neutral	3
Methylovorus	C	neutral	3
Methylovulum	C	neutral	3
Methylovulum psychrotolerans	C	neutral	3
Micropruina	C	neutral	3
Minicystis	C	slightly acidic to slightly alkaline	3
Minicystis rosea	C	slightly acidic to slightly alkaline	3
Nakamurella	C	neutral	3
Nakamurella multipartita	C	neutral	3
Novosphingobium	C	neutral	3
Novosphingobium resinovorum	C	neutral	3
Novosphingobium sp. EMRT-2	C	neutral	3
Novosphingobium sp. Gsoil 351	C	neutral	3
Ottowia	C	slightly acidic to slightly alkaline	3
Ottowia oryzae	C	slightly acidic to slightly alkaline	3
Ottowia sp. oral taxon 894	C	slightly acidic to slightly alkaline	3
Ottowia testudinis	C	slightly acidic to slightly alkaline	3
Pedobacter	C	neutral	3
Pedobacter cryoconitis	C	neutral	3
Pedobacter roseus	C	neutral	3
Phenylobacterium	C	neutral	3
Phenylobacterium glaciei	C	neutral	3
Phenylobacterium parvum	C	neutral	3
Phenylobacterium zucineum	C	neutral	3
Planctomycetaceae bacterium	C	neutral	3
Planctomycetales bacterium ZRK34	C	neutral	3
Planctomycetes bacterium	C	neutral	3
Planctomycetes bacterium Pla163	C	neutral	3
Planctomycetia bacterium	C	neutral	3
Pseudarthrobacter	C	slightly acidic to slightly alkaline	3
Pseudarthrobacter psychrotolerans	C	slightly acidic to slightly alkaline	3
Pseudarthrobacter sp. BIM B-2242	C	slightly acidic to slightly alkaline	3
Pseudarthrobacter sp. NBSH8	C	slightly acidic to slightly alkaline	3
Pseudarthrobacter sp. NIBRBAC000502772	C	slightly acidic to slightly alkaline	3
Pseudarthrobacter sulfonivorans	C	slightly acidic to slightly alkaline	3
Pseudorhodoplanes	C	neutral	3
Pseudorhodoplanes sinuspersici	C	neutral	3
Pusillimonas	C	neutral	3
Pusillimonas sp. T7-7	C	neutral	3
Rhodoferax antarcticus	C	neutral?	3
Rhodomicrobium	C	neutral	3	https://en.wikipedia.org/wiki/Rhodomicrobium_vannielii
Rhodomicrobium vannielii	C	neutral	3
Rhodoplanes	C	neutral	3
Rhodoplanes sp. Z2-YC6860	C	neutral	3
Rhodopseudomonas	C	neutral	3
Rhodopseudomonas palustris	C	neutral	3
Rhodothermus	C	neutral	3
Rhodothermus marinus	C	neutral	3
Sorangium	C	neutral	3
Sorangium cellulosum	C	neutral	3
Sphingobium	C	neutral	3
Sphingobium amiense	C	neutral	3
Sphingobium cloacae	C	neutral	3
Sphingobium sp. CAP-1	C	neutral	3
Sphingobium sp. KCTC 72723	C	neutral	3
Sphingobium sp. RAC03	C	neutral	3
Sphingobium sp. SCG-1	C	neutral	3
Sphingobium sp. TKS	C	neutral	3
Sphingobium sp. YG1	C	neutral	3
Sphingobium xenophagum	C	neutral	3
Sphingobium yanoikuyae	C	neutral	3
Sphingomonas	C	neutral	3
Sphingomonas alpina	C	neutral	3
Sphingomonas koreensis	C	neutral	3
Sphingomonas melonis	C	neutral	3
Sphingomonas paeninsulae	C	neutral	3
Sphingomonas panacis	C	neutral	3
Sphingomonas paucimobilis	C	neutral	3
Sphingomonas sanxanigenens	C	neutral	3
Sphingomonas sp. AAP5	C	neutral	3
Sphingomonas sp. ERG5	C	neutral	3
Sphingomonas sp. FARSPH	C	neutral	3
Sphingomonas sp. HMP9	C	neutral	3
Sphingomonas sp. KC8	C	neutral	3
Sphingomonas sp. LK11	C	neutral	3
Sphingomonas sp. LM7	C	neutral	3
Sphingomonas sp. MM-1	C	neutral	3
Sphingomonas sp. NIC1	C	neutral	3
Sphingomonas sp. PAMC26645	C	neutral	3
Stappia	C	neutral	3
Stappia indica	C	neutral	3
Starkeya	C	neutral	3
Starkeya novella	C	neutral	3
Starkeya sp. ORNL1	C	neutral	3
Thauera aromatica	C	neutral	3
Thauera sp. K11	C	neutral	3
Thauera sp. MZ1T	C	neutral	3
Treponema	C	neutral	3
Veillonella	C	neutral	3
Veillonella parvula	C	neutral	3
Vitreoscilla	C	neutral	3
Vitreoscilla filiformis	C	neutral	3
Vulgatibacter	C	neutral	3
Vulgatibacter incomptus	C	neutral	3
Xanthomonas	C	neutral	3
Xanthomonas arboricola	C	neutral	3
Xanthomonas campestris	C	neutral	3
Xanthomonas citri	C	neutral	3
Xanthomonas oryzae	C	neutral	3
Xanthomonas translucens	C	neutral	3
Rhizorhabdus	C, Cl	neutral	3
Rhizorhabdus dicambivorans	C, Cl	neutral	3
Rhizorhabdus wittichii	C, Cl	neutral	3
Dehalococcoides	C, halogene	neutral	3
Dehalococcoides mccartyi	C, halogene	neutral	3
Pseudoxanthomonas	C, Mn	neutral	3
Pseudoxanthomonas mexicana	C, Mn	neutral	3
Pseudoxanthomonas spadix	C, Mn	neutral	3
Pseudoxanthomonas suwonensis	C, Mn	neutral	3
Alicycliphilus	C, N	neutral	3
Alicycliphilus denitrificans	C, N	neutral	3
Bosea sp. Tri-49	C, N	neutral	3
Cupriavidus	C, N	neutral	3
Cupriavidus basilensis	C, N	neutral	3
Cupriavidus campinensis	C, N	neutral	3
Cupriavidus gilardii	C, N	neutral	3
Cupriavidus metallidurans	C, N	neutral	3
Cupriavidus necator	C, N	neutral	3
Cupriavidus oxalaticus	C, N	neutral	3
Cupriavidus pauculus	C, N	neutral	3
Cupriavidus pinatubonensis	C, N	neutral	3
Cupriavidus taiwanensis	C, N	neutral	3
Exiguobacterium	C, N	neutral	3	https://www.sciencedirect.com/topics/agricultural-and-biological-sciences/exiguobacterium
Steroidobacter	C, N	neutral	3
Steroidobacter denitrificans	C, N	neutral	3
Sterolibacterium	C, N	neutral	3
Sterolibacterium denitrificans	C, N	neutral	3
Thauera	C, N	neutral	3
Thauera humireducens	C, N	neutral	3
Dechloromonas	C, N, Cl	neutral	3
Dechloromonas sp.	C, N, Cl	neutral	3
Dechloromonas sp. HYN0024	C, N, Cl	neutral	3
Dechloromonas sp. TW-R-39-2	C, N, Cl	neutral	3
Hylemonella	C, N, Mo	neutral	3
Hylemonella gracilis	C, N, Mo	neutral	3
Opitutaceae bacterium TAV5	C, N, Mo	slightly acidic to slightly alkaline	3
Opitutus	C, N, Mo	slightly acidic to slightly alkaline	3
Opitutus sp. GAS368	C, N, Mo	slightly acidic to slightly alkaline	3
Opitutus terrae	C, N, Mo	slightly acidic to slightly alkaline	3
Pusillimonas thiosulfatoxidans	C, S	neutral	3
Anaeromyxobacter sp. Fw109-5	Fe	neutral?	3
Ferriphaselus	Fe	neutral	3
Ferriphaselus amnicola	Fe	neutral	3
Ferrovibrio	Fe	slightly acidic to slightly alkaline	3
Ferrovibrio terrae	Fe	slightly acidic to slightly alkaline	3
Rhodoferax ferrireducens	Fe	neutral?	3
Bosea sp. PAMC 26642	lichen	neutral	3
Azoarcus	N	neutral	3
Azoarcus communis	N	neutral	3
Azoarcus olearius	N	neutral	3
Azoarcus sp. CIB	N	neutral	3
Azoarcus sp. DD4	N	neutral	3
Azoarcus sp. DN11	N	neutral	3
Azoarcus sp. KH32C	N	neutral	3
Azospira	N	neutral	3
Azospira oryzae	N	neutral	3
Azospira restricta	N	neutral	3
Candidatus Nitrotoga	N	neutral	3
Candidatus Nitrotoga fabula	N	neutral	3
Chryseobacterium	N	neutral	3	https://de.wikipedia.org/wiki/Chryseobacterium
Conexibacter	N	neutral?	3
Conexibacter sp. SYSU D00693	N	neutral?	3
Conexibacter woesei	N	neutral?	3
Denitratisoma	N	neutral	3
Denitratisoma oestradiolicum	N	neutral	3
Denitratisoma sp. DHT3	N	neutral	3
Hyphomicrobium denitrificans	N	neutral	3
Hyphomicrobium nitrativorans	N	neutral	3
Neorhizobium	N	neutral	3
Neorhizobium galegae	N	neutral	3
Neorhizobium sp. SOG26	N	neutral	3
Nitratireductor	N	neutral	3
Nitratireductor sp. OM-1	N	neutral	3
Nitratireductor sp. SY7	N	neutral	3
Nitrobacter	N	neutral	3	https://www.researchgate.net/publication/5804263_Determination_of_Growth_Rate_and_Yield_of_Nitrifying_Bacteria_by_Measuring_Carbon_Dioxide_Uptake_Rate/figures?lo=1&utm_source=google&utm_medium=organic
Nitrobacter hamburgensis	N	neutral	3
Nitrobacter winogradskyi	N	neutral	3
Nitrosomonas	N	neutral	3
Nitrosomonas eutropha	N	neutral	3
Nitrosomonas ureae	N	neutral	3
Pleomorphomonas	N	neutral	3
Pleomorphomonas sp. SM30	N	neutral	3
Propionibacterium	N	neutral	3
Propionibacterium freudenreichii	N	neutral	3
Pseudomonas	N	neutral	3	https://scialert.net/fulltext/?doi=pjbs.2009.1036.1040
Pseudomonas aeruginosa	N	neutral	3
Pseudomonas alcaligenes	N	neutral	3
Pseudomonas chlororaphis	N	neutral	3
Pseudomonas fluorescens	N	neutral	3
Pseudomonas fragi	N	neutral	3
Pseudomonas frederiksbergensis	N	neutral	3
Pseudomonas knackmussii	N	neutral	3
Pseudomonas mandelii	N	neutral	3
Pseudomonas orientalis	N	neutral	3
Pseudomonas prosekii	N	neutral	3
Pseudomonas psychrotolerans	N	neutral	3
Pseudomonas putida	N	neutral	3
Pseudomonas rhodesiae	N	neutral	3
Pseudomonas silesiensis	N	neutral	3
Pseudomonas sp. ACM7	N	neutral	3
Pseudomonas sp. CC6-YY-74	N	neutral	3
Pseudomonas sp. MPC6	N	neutral	3
Pseudomonas synxantha	N	neutral	3
Pseudomonas syringae	N	neutral	3
Pseudomonas trivialis	N	neutral	3
Pseudomonas yamanorum	N	neutral	3
Sporosarcina	N	neutral	3
Sporosarcina sp. resist	N	neutral	3
Xanthobacter	N	neutral	3
Xanthobacter autotrophicus	N	neutral	3
Xanthobacter dioxanivorans	N	neutral	3
Sulfuricella denitrificans	N, S	neutral	3
Bacteriovorax	NA	neutral?	3
Bacteriovorax stolpii	NA	neutral?	3
Latilactobacillus	NA	neutral	3
Latilactobacillus curvatus	NA	neutral	3
Latilactobacillus sakei	NA	neutral	3
Candidatus Accumulibacter	P	neutral?	3
Bosea vaviloviae	PGPB	neutral	3
Hypericibacter	PGPB	neutral	3
Hypericibacter adhaerens	PGPB	neutral	3
Hypericibacter terrae	PGPB	neutral	3
Labrys	PGPB	neutral	3
Labrys sp. KNU-23	PGPB	neutral	3
Noviherbaspirillum	PGPB	neutral	3
Noviherbaspirillum sp. UKPF54	PGPB	neutral	3
Phyllobacterium	PGPB	neutral	3
Phyllobacterium zundukense	PGPB	neutral	3
Ramlibacter	PGPB	neutral	3
Ramlibacter sp. H242	PGPB	neutral	3
Ramlibacter tataouinensis	PGPB	neutral	3
Candidatus Thiodictyon syntrophicum	S	neutral	3
Chlorobaculum	S	neutral	3
Pseudodesulfovibrio	S	neutral	3
Sedimenticola	S	neutral	3
Sedimenticola thiotaurini	S	neutral	3
Sulfuricella	S	neutral	3
Sulfuriferula	S	neutral	3
Sulfuriferula nivalis	S	neutral	3
Sulfuriferula plumbiphila	S	neutral	3
Sulfuriferula sp. AH1	S	neutral	3
Sulfurifustis	S	neutral	3
Sulfurifustis variabilis	S	neutral	3
Sulfuritortus	S	neutral	3
Sulfuritortus calidifontis	S	neutral	3
Sulfurospirillum	S	neutral	3
Thiobacillus	S	neutral	3
Thiobacillus denitrificans	S	neutral	3
Thiobacillus sp.	S	neutral	3
Pseudonocardia	symbiosis	neutral	3
Pseudonocardia autotrophica	symbiosis	neutral	3
Pseudonocardia broussonetiae	symbiosis	neutral	3
Pseudonocardia dioxanivorans	symbiosis	neutral	3
Altererythrobacter	unsure	neutral	3
Bordetella	unsure	neutral	3
Bordetella bronchialis	unsure	neutral	3
Bordetella bronchiseptica	unsure	neutral	3
Bordetella flabilis	unsure	neutral	3
Bordetella genomosp. 13	unsure	neutral	3
Bordetella genomosp. 8	unsure	neutral	3
Bordetella genomosp. 9	unsure	neutral	3
Bordetella hinzii	unsure	neutral	3
Bordetella petrii	unsure	neutral	3
Bordetella sp. H567	unsure	neutral	3
Bordetella sp. N	unsure	neutral	3
Bordetella trematum	unsure	neutral	3
Bosea	unsure	neutral	3
Bosea sp. ANAM02	unsure	neutral	3
Bosea sp. F3-2	unsure	neutral	3
Bosea sp. RAC05	unsure	neutral	3
Cystobacter	unsure	neutral	3
Cystobacter fuscus	unsure	neutral	3
Glaciimonas	unsure	neutral	3
Glaciimonas sp. PAMC28666	unsure	neutral	3
Halomonas	unsure	neutral	3
Halomonas	unsure	neutral	3
Halomonas	unsure	neutral	3
Halomonas	unsure	neutral	3
Hymenobacter	unsure	neutral	3
Hymenobacter	unsure	neutral	3
Hymenobacter	unsure	neutral	3
Hymenobacter	unsure	neutral	3
Hymenobacter nivis	unsure	neutral	3
Hymenobacter nivis	unsure	neutral	3
Hymenobacter nivis	unsure	neutral	3
Hymenobacter nivis	unsure	neutral	3
Hymenobacter sedentarius	unsure	neutral	3
Hymenobacter sedentarius	unsure	neutral	3
Hymenobacter sedentarius	unsure	neutral	3
Hymenobacter sedentarius	unsure	neutral	3
Hymenobacter sp. APR13	unsure	neutral	3
Hymenobacter sp. APR13	unsure	neutral	3
Hymenobacter sp. APR13	unsure	neutral	3
Hymenobacter sp. APR13	unsure	neutral	3
Hymenobacter sp. PAMC 26628	unsure	neutral	3
Hymenobacter sp. PAMC 26628	unsure	neutral	3
Hymenobacter sp. PAMC 26628	unsure	neutral	3
Hymenobacter sp. PAMC 26628	unsure	neutral	3
Hyphomicrobium	unsure	neutral	3
Hyphomicrobium sp. ghe19	unsure	neutral	3
Hyphomicrobium sp. MC1	unsure	neutral	3
Janibacter limosus	unsure	neutral	3
Kibdelosporangium	unsure	neutral	3
Kocuria	unsure	neutral	3
Kocuria palustris	unsure	neutral	3
Kocuria rhizophila	unsure	neutral	3
Kocuria rosea	unsure	neutral	3
Leucobacter	unsure	neutral	3	https://microbewiki.kenyon.edu/index.php/Leucobacter
Ornithinimicrobium	unsure	neutral	3
Paenisporosarcina	unsure	neutral?	3
Paenisporosarcina antarctica	unsure	neutral?	3
Paenisporosarcina cavernae	unsure	neutral?	3
Paucibacter	unsure	neutral	3
Paucibacter sp. KCTC 42545	unsure	neutral	3
Pedococcus	unsure	neutral	3
Pedococcus dokdonensis	unsure	neutral	3
Phreatobacter	unsure	neutral	3
Phreatobacter cathodiphilus	unsure	neutral	3
Phreatobacter sp. NMCR1094	unsure	neutral	3
Phreatobacter stygius	unsure	neutral	3
Pigmentiphaga	unsure	neutral	3
Pigmentiphaga aceris	unsure	neutral	3
Pigmentiphaga sp. H8	unsure	neutral	3
Psychrobacillus	unsure	neutral	3
Psychrobacillus glaciei	unsure	neutral	3
Rhodoferax	unsure	neutral	3
Rhodoferax koreense	unsure	neutral?	3
Rhodoferax saidenbachensis	unsure	neutral?	3
Rhodoferax sediminis	unsure	neutral?	3
Rhodoferax sp. AJA081-3	unsure	neutral?	3
Rhodoferax sp. BAB1	unsure	neutral?	3
Rhodospirillum	unsure	neutral	3
Rhodospirillum centenum	unsure	neutral	3
Rhodospirillum rubrum	unsure	neutral	3
Roseateles	unsure	neutral	3
Roseateles depolymerans	unsure	neutral	3
Roseococcus	unsure	neutral	3
Roseococcus microcysteis	unsure	neutral	3
Rothia	unsure	neutral	3
Rothia dentocariosa	unsure	neutral	3
Rothia mucilaginosa	unsure	neutral	3
Saccharomonospora	unsure	neutral	3	https://www.sciencedirect.com/topics/immunology-and-microbiology/saccharomonospora
Solimonas	unsure	neutral	3
Solimonas sp. K1W22B-7	unsure	neutral	3
Sphingopyxis	unsure	neutral	3
Sphingopyxis alaskensis	unsure	neutral	3
Sphingopyxis fribergensis	unsure	neutral	3
Sphingopyxis granuli	unsure	neutral	3
Sphingopyxis macrogoltabida	unsure	neutral	3
Sphingopyxis sp. 113P3	unsure	neutral	3
Sphingopyxis sp. EG6	unsure	neutral	3
Sphingopyxis sp. FD7	unsure	neutral	3
Sphingopyxis sp. OPL5	unsure	neutral	3
Sphingopyxis sp. QXT-31	unsure	neutral	3
Sphingopyxis terrae	unsure	neutral	3
Sphingorhabdus	unsure	neutral	3
Sphingorhabdus lacus	unsure	neutral	3
Sphingorhabdus sp. YGSMI21	unsure	neutral	3
Spirosoma	unsure	neutral	3
Spirosoma aerolatum	unsure	neutral	3
Spirosoma linguale	unsure	neutral	3
Undibacterium	unsure	neutral	3
Undibacterium parvum	unsure	neutral	3
Undibacterium piscinae	unsure	neutral	3
Undibacterium sp. KW1	unsure	neutral	3
Undibacterium sp. YM2	unsure	neutral	3
Verrucomicrobia bacterium IMCC26134	unsure	neutral?	3
Verrucomicrobium	unsure	neutral?	3
Verrucomicrobium sp. GAS474	unsure	neutral?	3
Xylophilus	unsure	neutral	3
Xylophilus rhododendri	unsure	neutral	3
Anaeromyxobacter dehalogenans		neutral	3
Arthrobacter agilis	C	neutral to alkaline	4
Arthrobacter alpinus	C	neutral to alkaline	4
Arthrobacter sp. 24S4-2	C	neutral to alkaline	4
Arthrobacter sp. FB24	C	neutral to alkaline	4
Arthrobacter sp. Hiyo4	C	neutral to alkaline	4
Arthrobacter sp. KBS0702	C	neutral to alkaline	4
Arthrobacter sp. PAMC25564	C	neutral to alkaline	4
Arthrobacter sp. U41	C	neutral to alkaline	4
Arthrobacter sp. UKPF54-2	C	neutral to alkaline	4
Bacillus	C	neutral to alkaline	4
Bacillus mycoides	C	neutral to alkaline	4
Bacillus pumilus	C	neutral to alkaline	4
Bacillus sp. 1NLA3E	C	neutral to alkaline	4
Bacillus sp. FJAT-22090	C	neutral to alkaline	4
Carnobacterium	C	slightly alkaline	4	https://microbewiki.kenyon.edu/index.php/Carnobacterium
Carnobacterium maltaromaticum	C	slightly alkaline	4
Egibacter	C	slightly alkaline	4
Egibacter rhizosphaerae	C	slightly alkaline	4
Jeongeupia	C	neutral to slightly alkaline	4
Jeongeupia sp. HS-3	C	neutral to slightly alkaline	4
Jeongeupia sp. USM3	C	neutral to slightly alkaline	4
Jeotgalicoccus	C	slightly alkaline	4	https://de.wikipedia.org/wiki/Jeotgalicoccus
Meiothermus	C	slightly alkaline	4	https://en.wikipedia.org/wiki/Meiothermus
Mycolicibacter	C	neutral to slightly alkaline	4
Mycolicibacterium	C	neutral to slightly alkaline	4
Mycolicibacterium anyangense	C	neutral to slightly alkaline	4
Mycolicibacterium arabiense	C	neutral to slightly alkaline	4
Mycolicibacterium aurum	C	neutral to slightly alkaline	4
Mycolicibacterium austroafricanum	C	neutral to slightly alkaline	4
Mycolicibacterium baixiangningiae	C	neutral to slightly alkaline	4
Mycolicibacterium celeriflavum	C	neutral to slightly alkaline	4
Mycolicibacterium chubuense	C	neutral to slightly alkaline	4
Mycolicibacterium fluoranthenivorans	C	neutral to slightly alkaline	4
Mycolicibacterium gadium	C	neutral to slightly alkaline	4
Mycolicibacterium gilvum	C	neutral to slightly alkaline	4
Mycolicibacterium helvum	C	neutral to slightly alkaline	4
Mycolicibacterium litorale	C	neutral to slightly alkaline	4
Mycolicibacterium madagascariense	C	neutral to slightly alkaline	4
Mycolicibacterium mengxianglii	C	neutral to slightly alkaline	4
Mycolicibacterium moriokaense	C	neutral to slightly alkaline	4
Mycolicibacterium psychrotolerans	C	neutral to slightly alkaline	4
Mycolicibacterium rhodesiae	C	neutral to slightly alkaline	4
Mycolicibacterium sarraceniae	C	neutral to slightly alkaline	4
Mycolicibacterium sediminis	C	neutral to slightly alkaline	4
Mycolicibacterium thermoresistibile	C	neutral to slightly alkaline	4
Paracoccus	C	neutral to slightly alkaline	4
Paracoccus marcusii	C	neutral to slightly alkaline	4
Paracoccus sp. Arc7-R13	C	neutral to slightly alkaline	4
Paracoccus yeei	C	neutral to slightly alkaline	4
Polaromonas	C	neutral to slightly alkaline	4
Polaromonas naphthalenivorans	C	neutral to slightly alkaline	4
Polaromonas sp. E3S	C	neutral to slightly alkaline	4
Polaromonas sp. H6N	C	neutral to slightly alkaline	4
Polaromonas sp. JS666	C	neutral to slightly alkaline	4
Polaromonas sp. W11N	C	neutral to slightly alkaline	4
Polaromonas vacuolata	C	neutral to slightly alkaline	4
Pradoshia	C	neutral to slightly alkaline	4
Pradoshia sp. D12	C	neutral to slightly alkaline	4
Roseiflexus	C	neutral to slightly alkaline	4	https://en.wikipedia.org/wiki/Roseiflexus_castenholzii
Roseiflexus sp. RS-1	C	neutral to slightly alkaline	4
Schlegelella	C	slightly acidic to alkaline	4
Schlegelella brevitalea	C	slightly acidic to alkaline	4
Schlegelella thermodepolymerans	C	slightly acidic to alkaline	4
Serratia	C	slightly alkaline	4
Serratia fonticola	C	slightly alkaline	4
Streptococcus	C	neutral to alkaline	4
Streptococcus gordonii	C	neutral to alkaline	4
Streptococcus sanguinis	C	neutral to alkaline	4
Streptococcus thermophilus	C	neutral to alkaline	4
Streptomyces	C	neutral to alkaline	4
Streptomyces asoensis	C	neutral to alkaline	4
Streptomyces atratus	C	neutral to alkaline	4
Streptomyces avermitilis	C	neutral to alkaline	4
Streptomyces finlayi	C	neutral to alkaline	4
Streptomyces hygroscopicus	C	neutral to alkaline	4
Streptomyces lunaelactis	C	neutral to alkaline	4
Streptomyces pratensis	C	neutral to alkaline	4
Streptomyces sp. ADI95-16	C	neutral to alkaline	4
Streptomyces sp. Mg1	C	neutral to alkaline	4
Streptomyces sp. RPA4-2	C	neutral to alkaline	4
Streptomyces sp. S1D4-11	C	neutral to alkaline	4
Streptomyces sp. So13.3	C	neutral to alkaline	4
Streptomyces subrutilus	C	neutral to alkaline	4
Streptomyces venezuelae	C	neutral to alkaline	4
Streptomyces vinaceus	C	neutral to alkaline	4
Cellulomonas	C, N	slightly alkaline	4
Corynebacterium	C, N	neutral to slightly alkaline	4
Corynebacterium glucuronolyticum	C, N	neutral to slightly alkaline	4
Corynebacterium kefirresidentii	C, N	neutral to slightly alkaline	4
Corynebacterium kroppenstedtii	C, N	neutral to slightly alkaline	4
Corynebacterium matruchotii	C, N	neutral to slightly alkaline	4
Corynebacterium propinquum	C, N	neutral to slightly alkaline	4
Corynebacterium sanguinis	C, N	neutral to slightly alkaline	4
Corynebacterium tuberculostearicum	C, N	neutral to slightly alkaline	4
Corynebacterium ureicelerivorans	C, N	neutral to slightly alkaline	4
Corynebacterium xerosis	C, N	neutral to slightly alkaline	4
Kribbella	C, N	neutral to slightly alkaline	4
Cryobacterium	C, P	slightly alkaline	4
Cryobacterium sp. LW097	C, P	slightly alkaline	4
Cryobacterium sp. SO1	C, P	slightly alkaline	4
Candidatus Kuenenia	N	slightly alkaline	4
Candidatus Kuenenia stuttgartiensis	N	slightly alkaline	4
Devosia	N	neutral to alkaline	4
Devosia beringensis	N	neutral to alkaline	4
Devosia ginsengisoli	N	neutral to alkaline	4
Devosia oryziradicis	N	neutral to alkaline	4
Devosia rhizoryzae	N	neutral to alkaline	4
Devosia sp. 1566	N	neutral to alkaline	4
Devosia sp. A16	N	neutral to alkaline	4
Devosia sp. MC521	N	neutral to alkaline	4
Melaminivora	N	slightly alkaline	4
Melaminivora sp. SC2-9	N	slightly alkaline	4
Nocardioides sp. zg-1228	N	neutral to slightly alkaline	4
Nocardiopsis	N	slightly alkaline	4
Nonomuraea	N	neutral to slightly alkaline	4
Lysobacter	PGPB	neutral to slightly alkaline	4
Lysobacter alkalisoli	PGPB	neutral to slightly alkaline	4
Lysobacter antibioticus	PGPB	neutral to slightly alkaline	4
Lysobacter arenosi	PGPB	neutral to slightly alkaline	4
Lysobacter capsici	PGPB	neutral to slightly alkaline	4
Lysobacter enzymogenes	PGPB	neutral to slightly alkaline	4
Lysobacter lycopersici	PGPB	neutral to slightly alkaline	4
Lysobacter soli	PGPB	neutral to slightly alkaline	4
Lysobacter sp. CW239	PGPB	neutral to slightly alkaline	4
Lysobacter sp. TY2-98	PGPB	neutral to slightly alkaline	4
Microvirga	PGPB	slightly alkaline	4
Microvirga ossetica	PGPB	slightly alkaline	4
Microvirga sp. VF16	PGPB	slightly alkaline	4
Microvirga thermotolerans	PGPB	slightly alkaline	4
Sulfitobacter	S	slightly acidic to alkaline	4
Sulfuricaulis	S	slightly acidic to alkaline	4
Sulfuricaulis limicola	S	slightly acidic to alkaline	4
Symbiobacterium	symbiosis	neutral to slightly alkaline	4
Symbiobacterium thermophilum	symbiosis	neutral to slightly alkaline	4
Anoxybacillus	unsure	neutral to slightly alkaline	4
Caulifigura	unsure	slightly alkaline	4
Caulifigura coniformis	unsure	slightly alkaline	4
Crenobacter	unsure	slightly alkaline	4
Crenobacter cavernae	unsure	slightly alkaline	4
Deinococcus	unsure	slightly acidic to alkaline	4
Deinococcus wulumuqiensis	unsure	slightly acidic to alkaline	4
Kaistia	unsure	neutral to slightly alkaline	4
Lacibacter	unsure	neutral to slightly alkaline	4
Lacibacter sp. S13-6-6	unsure	neutral to slightly alkaline	4
Marisediminicola	unsure	slightly alkaline	4
Marisediminicola antarctica	unsure	slightly alkaline	4
Moraxella	unsure	neutral to slightly alkaline	4
Moraxella osloensis	unsure	neutral to slightly alkaline	4
Nordella	unsure	neutral to slightly alkaline	4
Nordella sp. HKS 07	unsure	neutral to slightly alkaline	4
Peribacillus	unsure	neutral to slightly alkaline	4
Peribacillus butanolivorans	unsure	neutral to slightly alkaline	4
Peribacillus psychrosaccharolyticus	unsure	neutral to slightly alkaline	4
Rubrobacter	unsure	neutral to slightly alkaline	4
Rubrobacter marinus	unsure	neutral to slightly alkaline	4
Rubrobacter tropicus	unsure	neutral to slightly alkaline	4
Rubrobacter xylanophilus	unsure	neutral to slightly alkaline	4
Simplicispira	unsure	neutral to slightly alkaline	4
Simplicispira suum	unsure	neutral to slightly alkaline	4
Brevibacterium	C	alkaline?	5
Brevibacterium casei	C	alkaline?	5
Brevibacterium luteolum	C	alkaline?	5
Brevibacterium sp. CS2	C	alkaline?	5
Brevundimonas	C	alkaline?	5
Brevundimonas diminuta	C	alkaline?	5
Brevundimonas goettingensis	C	alkaline?	5
Brevundimonas mediterranea	C	alkaline?	5
Brevundimonas naejangsanensis	C	alkaline?	5
Brevundimonas pondensis	C	alkaline?	5
Brevundimonas sp.	C	alkaline?	5
Brevundimonas sp. 'scallop'	C	alkaline?	5
Brevundimonas sp. AJA228-03	C	alkaline?	5
Brevundimonas sp. Bb-A	C	alkaline?	5
Brevundimonas sp. CS1	C	alkaline?	5
Brevundimonas sp. LM2	C	alkaline?	5
Brevundimonas sp. M20	C	alkaline?	5
Brevundimonas sp. MF30-B	C	alkaline?	5
Brevundimonas sp. SGAir0440	C	alkaline?	5
Brevundimonas subvibrioides	C	alkaline?	5
Brevundimonas vesicularis	C	alkaline?	5
Brevundimonas vitisensis	C	alkaline?	5
Methylotuvimicrobium	C	alkaline	5
Micrococcus	C	alkaline	5
Micrococcus luteus	C	alkaline	5
Micromonospora	C	alkaline	5
Micromonospora inositola	C	alkaline	5
Paenibacillus	C	alkaline?	5
Paenibacillus antarcticus	C	alkaline?	5
Paenibacillus baekrokdamisoli	C	alkaline?	5
Paenibacillus chitinolyticus	C	alkaline?	5
Paenibacillus crassostreae	C	alkaline?	5
Paenibacillus donghaensis	C	alkaline?	5
Paenibacillus durus	C	alkaline?	5
Paenibacillus larvae	C	alkaline?	5
Paenibacillus psychroresistens	C	alkaline?	5
Paenibacillus sp. 32O-W	C	alkaline?	5
Paenibacillus sp. FSL H7-0737	C	alkaline?	5
Paenibacillus sp. FSL P4-0081	C	alkaline?	5
Paenibacillus sp. IHB B 3084	C	alkaline?	5
Paenibacillus sp. IHBB 10380	C	alkaline?	5
Paenibacillus stellifer	C	alkaline?	5
Paenibacillus uliginis	C	alkaline?	5
Paenibacillus xylanexedens	C	alkaline?	5
uncultured Paenibacillus sp.	C	alkaline?	5
Thioalkalivibrio	C, S	alkaline?	5	https://en.wikipedia.org/wiki/Thioalkalivibrio_versutus
Thioalkalivibrio versutus	C, S	alkaline?	5
Microcoleus	N	alkaline	5
Microcoleus vaginatus	N	alkaline	5
Pyxidicoccus	PGPB	alkaline	5
Pyxidicoccus sp. SCPEA002	PGPB	alkaline	5
Geoalkalibacter	unsure	alkaline	5
Serpentinimonas	unsure	alkaline?	5
Serpentinimonas maccroryi	unsure	alkaline?	5
Serpentinimonas raichei	unsure	alkaline?	5
Candidatus Nitrotoga sp. AM1	NA	NA	NA	NA
Dolichospermum sp. UHCC 0315	NA	NA	NA	NA
Hydrogenophaga sp. PB	NA	NA	NA	NA
Kaistia sp. 32	NA	NA	NA	NA
Thermaerobacter sp. PB12/4	NA	NA	NA	NA
Anderseniella	aquatic	aquatic	out	https://en.wikipedia.org/wiki/Anderseniella_baltica
Anderseniella sp. Alg231-50	aquatic	aquatic	out	https://en.wikipedia.org/wiki/Anderseniella_baltica
Aphanizomenon	aquatic	aquatic	out	https://de.wikipedia.org/wiki/Gr%C3%BCne_Spanalge
Aphanizomenon flos-aquae	aquatic	aquatic	out	https://de.wikipedia.org/wiki/Gr%C3%BCne_Spanalge
Aquabacter	aquatic	aquatic	out	https://en.wikipedia.org/wiki/Aquabacter_spiritensis
Aquabacter sp. L1I39	aquatic	aquatic	out	https://en.wikipedia.org/wiki/Aquabacter_spiritensis
Aquabacterium	aquatic	aquatic	out	https://www.microbiologyresearch.org/content/journal/ijsem/10.1099/ijsem.0.000458
Aquabacterium olei	aquatic	aquatic	out	https://www.microbiologyresearch.org/content/journal/ijsem/10.1099/ijsem.0.000458
Aquaspirillum	aquatic	aquatic	out	https://en.wikipedia.org/wiki/Aquaspirillum
Aquaspirillum sp. LM1	aquatic	aquatic	out	https://en.wikipedia.org/wiki/Aquaspirillum
Aquibium oceanicum	aquatic	aquatic	out	https://bacdive.dsmz.de/strain/140989
Aquiflexum	aquatic	aquatic	out	https://en.wikipedia.org/wiki/Aquiflexum_balticum
Aquiflexum balticum	aquatic	aquatic	out	https://en.wikipedia.org/wiki/Aquiflexum_balticum
Aquirufa	aquatic	aquatic	out	https://en.wikipedia.org/wiki/Aquirufa
Aquisalimonas	aquatic	aquatic	out	https://bacdive.dsmz.de/strain/4301
Aquisalimonas sp. 2447	aquatic	aquatic	out	https://bacdive.dsmz.de/strain/4301
Belliella baltica	aquatic	aquatic	out	https://en.wikipedia.org/wiki/Belliella_baltica
Bremerella	aquatic	aquatic	out	https://pubmed.ncbi.nlm.nih.gov/31894496/
Bremerella volcania	aquatic	aquatic	out	https://pubmed.ncbi.nlm.nih.gov/31894496/
Candidatus Filomicrobium marinum	aquatic	aquatic	out	https://www.ncbi.nlm.nih.gov/pmc/articles/PMC4424283/
Candidatus Megaira	aquatic	aquatic	out	https://www.frontiersin.org/articles/10.3389/fmicb.2020.01425/full
Celeribacter	aquatic	aquatic	out	https://www.ncbi.nlm.nih.gov/Taxonomy/Browser/wwwtax.cgi?mode=Info&id=875170
Chamaesiphon	aquatic	aquatic	out	https://de.wikipedia.org/wiki/Chamaesiphon
Chamaesiphon minutus	aquatic	aquatic	out	https://www.algaebase.org/search/species/detail/?species_id=Cfdc13de7019064d5
Chloroflexi bacterium	aquatic	aquatic	out	https://de.wikipedia.org/wiki/Gr%C3%BCne_Nichtschwefelbakterien
Chloroflexus	aquatic	aquatic	out	https://de.wikipedia.org/wiki/Gr%C3%BCne_Nichtschwefelbakterien
Criblamydia	aquatic	aquatic	out	https://species.wikimedia.org/wiki/Criblamydia
Criblamydia sequanensis	aquatic	aquatic	out	https://species.wikimedia.org/wiki/Criblamydia
Croceicoccus marinus	aquatic	aquatic	out	https://pubmed.ncbi.nlm.nih.gov/19620383/
Cyclobacteriaceae bacterium	aquatic	aquatic	out	https://de.wikipedia.org/wiki/Cyclobacteriaceae
Fluviibacter	aquatic	aquatic	out	https://lpsn.dsmz.de/genus/fluviibacter
Fluviibacter phosphoraccumulans	aquatic	aquatic	out	https://lpsn.dsmz.de/genus/fluviibacter
Fluviicola	aquatic	aquatic	out	https://lpsn.dsmz.de/genus/fluviicola
Fluviicola taffensis	aquatic	aquatic	out	https://lpsn.dsmz.de/genus/fluviicola
Gemmata	aquatic	aquatic	out	https://microbewiki.kenyon.edu/index.php/Gemmata
Gemmata obscuriglobus	aquatic	aquatic	out	https://microbewiki.kenyon.edu/index.php/Gemmata
Gemmata sp. SH-PL17	aquatic	aquatic	out	https://microbewiki.kenyon.edu/index.php/Gemmata
Georhizobium	aquatic	aquatic	out	https://www.microbiologyresearch.org/content/journal/ijsem/10.1099/ijsem.0.003766
Georhizobium profundi	aquatic	aquatic	out	https://pubmed.ncbi.nlm.nih.gov/31613738/
Gimesia	aquatic	aquatic	out	https://en.wikipedia.org/wiki/Gimesia
Gloeobacter	aquatic	aquatic	out	https://de.wikipedia.org/wiki/Gloeobacter
Halioglobus	aquatic	aquatic	out	https://lpsn.dsmz.de/genus/halioglobus
Haliscomenobacter	aquatic	aquatic	out	https://www.spektrum.de/lexikon/biologie/haliscomenobacter/30337
Haliscomenobacter hydrossis	aquatic	aquatic	out	https://de.wikipedia.org/wiki/Haliscomenobacter_hydrossis
Hankyongella	aquatic	aquatic	out	https://link.springer.com/article/10.1007/s10482-020-01385-7
Hankyongella ginsenosidimutans	aquatic	aquatic	out	https://lpsn.dsmz.de/species/hankyongella-ginsenosidimutans
Indioceanicola	aquatic	aquatic	out	https://bacdive.dsmz.de/strain/158434
Indioceanicola profundi	aquatic	aquatic	out	https://bacdive.dsmz.de/strain/158434
Inhella	aquatic	aquatic	out	https://bacdive.dsmz.de/strain/17957
Inhella inkyongensis	aquatic	aquatic	out	https://pubmed.ncbi.nlm.nih.gov/19190402/
Jannaschia	aquatic	aquatic	out	https://lpsn.dsmz.de/genus/jannaschia
Kytococcus	aquatic	unsure	out	https://en.wikipedia.org/wiki/Kytococcus_sedentarius
Kytococcus sedentarius	aquatic	unsure	out	https://en.wikipedia.org/wiki/Kytococcus_sedentarius
Labrenzia	aquatic	aquatic	out	https://www.nature.com/articles/s41429-019-0192-x
Lacunisphaera	aquatic	aquatic	out	https://bacdive.dsmz.de/strain/140338
Lacunisphaera limnophila	aquatic	aquatic	out	https://bacdive.dsmz.de/strain/140338
Leifsonia	aquatic	aquatic	out	https://www.ncbi.nlm.nih.gov/pmc/articles/PMC8442807/
Leisingera	aquatic	aquatic	out	https://lpsn.dsmz.de/genus/leisingera
Leptolyngbya	aquatic	aquatic	out	https://de.wikipedia.org/wiki/Leptolyngbya
Leptothrix	aquatic	aquatic	out	https://de.wikipedia.org/wiki/Leptothrix
Leptothrix cholodnii	aquatic	aquatic	out	https://de.wikipedia.org/wiki/Leptothrix
Lignipirellula	aquatic	aquatic	out	https://pubmed.ncbi.nlm.nih.gov/32239303/
Lignipirellula cremea	aquatic	aquatic	out	https://pubmed.ncbi.nlm.nih.gov/32239303/
Limnochorda	aquatic	aquatic	out	https://lpsn.dsmz.de/genus/limnochorda
Limnochorda pilosa	aquatic	aquatic	out	https://bacdive.dsmz.de/strain/131397
Limnoglobus	aquatic	aquatic	out	https://pubmed.ncbi.nlm.nih.gov/31800383/
Limnoglobus roseus	aquatic	aquatic	out	https://pubmed.ncbi.nlm.nih.gov/31800383/
Marichromatium	aquatic	aquatic	out	https://lpsn.dsmz.de/genus/marichromatium
Marichromatium purpuratum	aquatic	aquatic	out	https://bacdive.dsmz.de/strain/2449
Marinicauda	aquatic	aquatic	out	https://lpsn.dsmz.de/genus/marinicauda
Marinicauda algicola	aquatic	aquatic	out	https://www.microbiologyresearch.org/content/journal/ijsem/10.1099/ijsem.0.002129
Marinobacter	aquatic	aquatic	out	https://en.wikipedia.org/wiki/Marinobacter
Marinobacterium	aquatic	aquatic	out	https://en.wikipedia.org/wiki/Marinobacterium
Methylocaldum	aquatic	aquatic	out	https://lpsn.dsmz.de/genus/methylocaldum
Methylocaldum marinum	aquatic	aquatic	out	https://pubmed.ncbi.nlm.nih.gov/24981325/
Methylophaga	aquatic	aquatic	out	https://en.wikipedia.org/wiki/Methylophaga
Microcella	aquatic	aquatic	out	https://lpsn.dsmz.de/genus/microcella
Nibricoccus	aquatic	aquatic	out	https://lpsn.dsmz.de/genus/nibricoccus
Nibricoccus aquaticus	aquatic	aquatic	out	https://www.microbiologyresearch.org/content/journal/ijsem/10.1099/ijsem.0.003198
Niveibacterium	aquatic	aquatic	out	https://pubmed.ncbi.nlm.nih.gov/34232855/
Niveibacterium microcysteis	aquatic	aquatic	out	https://pubmed.ncbi.nlm.nih.gov/34232855/
Niveispirillum cyanobacteriorum	aquatic	aquatic	out	https://pubmed.ncbi.nlm.nih.gov/25944809/
Nodularia	aquatic	aquatic	out	https://de.wikipedia.org/wiki/Nodularia
Oceanithermus	aquatic	aquatic	out	https://lpsn.dsmz.de/genus/oceanithermus
Oceanithermus profundus	aquatic	aquatic	out	https://pubmed.ncbi.nlm.nih.gov/12807196/
Paroceanicella	aquatic	aquatic	out	https://lpsn.dsmz.de/genus/paroceanicella
Paroceanicella profunda	aquatic	aquatic	out	https://bacdive.dsmz.de/strain/166331
Pelagibacterium	aquatic	aquatic	out	https://en.wikipedia.org/wiki/Pelagibacterium_halotolerans
Pelagibacterium halotolerans	aquatic	aquatic	out	https://pubmed.ncbi.nlm.nih.gov/20817840/
Phormidium	aquatic	aquatic	out	https://de.wikipedia.org/wiki/Phormidium
Planctomyces	aquatic	aquatic	out	https://de.wikipedia.org/wiki/Planctomyceten
Planctomyces sp. SH-PL14	aquatic	aquatic	out	https://www.ncbi.nlm.nih.gov/pmc/articles/PMC3147370/
Planctomyces sp. SH-PL62	aquatic	aquatic	out	https://www.ncbi.nlm.nih.gov/pmc/articles/PMC3147370/
Pseudanabaena	aquatic	aquatic	out	https://de.wikipedia.org/wiki/Pseudanabaenaceae
Pseudanabaena sp. ABRG5-3	aquatic	aquatic	out	https://pubmed.ncbi.nlm.nih.gov/29439056/
Pseudoalteromonas	aquatic	aquatic	out	https://en.wikipedia.org/wiki/Pseudoalteromonas
Pseudooceanicola	aquatic	aquatic	out	https://lpsn.dsmz.de/genus/pseudooceanicola
Roseitalea	aquatic	aquatic	out	https://en.wikipedia.org/wiki/Roseitalea_porphyridii
Roseitalea porphyridii	aquatic	aquatic	out	https://bacdive.dsmz.de/strain/133348
Rubrivivax	aquatic	aquatic	out	https://de.wikipedia.org/wiki/Rubrivivax_gelatinosus
Rubrivivax gelatinosus	aquatic	aquatic	out	https://journals.asm.org/doi/10.1128/jb.00511-12
Spirochaeta	aquatic	aquatic	out	https://de.wikipedia.org/wiki/Spirochaeta
Symmachiella	aquatic	aquatic	out	https://lpsn.dsmz.de/genus/symmachiella
Symmachiella dynata	aquatic	aquatic	out	https://lpsn.dsmz.de/genus/symmachiella
Synechocystis	aquatic	aquatic	out	https://de.wikipedia.org/wiki/Synechocystis
Synechocystis sp. CACIAM 05	aquatic	aquatic	out	https://febs.onlinelibrary.wiley.com/doi/full/10.1002/2211-5463.13576
Tabrizicola	aquatic	aquatic	out	https://www.microbiologyresearch.org/content/journal/ijsem/10.1099/ijsem.0.004034
Tabrizicola piscis	aquatic	aquatic	out	https://www.microbiologyresearch.org/content/journal/ijsem/10.1099/ijsem.0.004034
Tautonia	aquatic	aquatic	out	https://lpsn.dsmz.de/genus/tautonia
Tautonia plasticadhaerens	aquatic	aquatic	out	https://www.ncbi.nlm.nih.gov/pmc/articles/PMC7716859/
Tepidiforma	aquatic	aquatic	out	https://pubmed.ncbi.nlm.nih.gov/31769750/
Tepidiforma bonchosmolovskayae	aquatic	aquatic	out	https://pubmed.ncbi.nlm.nih.gov/31769750/
Thermomonas aquatica	aquatic	aquatic	out	https://www.microbiologyresearch.org/content/journal/ijsem/10.1099/ijsem.0.003630
Thioclava	aquatic	aquatic	out	https://lpsn.dsmz.de/genus/thioclava
Thioflavicoccus	aquatic	aquatic	out	https://en.wikipedia.org/wiki/Thioflavicoccus
Thioflavicoccus mobilis	aquatic	aquatic	out	https://www.microbiologyresearch.org/content/journal/ijsem/10.1099/00207713-51-1-105
Thiothrix	aquatic	aquatic	out	https://en.wikipedia.org/wiki/Thiothrix
Tistrella	aquatic	aquatic	out	https://en.wikipedia.org/wiki/Tistrella_mobilis
Tistrella mobilis	aquatic	aquatic	out	https://bacdive.dsmz.de/strain/135528
Trichlorobacter lovleyi	aquatic	aquatic	out	https://bacdive.dsmz.de/strain/5805
Wenzhouxiangella	aquatic	aquatic	out	https://lpsn.dsmz.de/genus/wenzhouxiangella
Wenzhouxiangella marina	aquatic	aquatic	out	https://bacdive.dsmz.de/strain/132250
Winogradskyella	aquatic	aquatic	out	https://www.nature.com/articles/s43705-021-00052-w
Woeseia	aquatic	aquatic	out	https://www.nature.com/articles/s41396-020-0588-4
Woeseia oceani	aquatic	aquatic	out	https://bacdive.dsmz.de/strain/141145
Actinomadura	C	unsure	out
Actinomyces	C	unsure	out
Actinomyces oris	C	unsure	out
Aeromonas	C	unsure	out
Aeromonas sp. CA23	C	unsure	out
Aerosticca	C	unsure	out
Aerosticca soli	C	unsure	out
Agromyces	C	unsure	out
Belliella	C	unsure	out
Bifidobacterium	C	unsure	out
Caldicellulosiruptor	C	unsure	out
Candidatus Competibacteraceae bacterium	C	unsure	out
Candidatus Methylomirabilis	C	unsure	out
Candidatus Methylomirabilis oxyfera	C	unsure	out
Candidatus Methylopumilus	C	unsure	out
Candidatus Methylopumilus planktonicus	C	unsure	out
Candidatus Methylopumilus turicensis	C	unsure	out
Candidatus Methylopumilus universalis	C	unsure	out
Candidatus Methylospira	C	unsure	out
Candidatus Methylospira mobilis	C	unsure	out
Candidatus Nanopelagicus	C	unsure	out
Candidatus Nanopelagicus abundans	C	unsure	out
Candidatus Nanopelagicus hibericus	C	unsure	out
Candidatus Saccharibacteria bacterium	C	unsure	out
Cellvibrio	C	unsure	out
Cellvibrio japonicus	C	unsure	out
Cellvibrio sp. KY-GH-1	C	unsure	out
Cellvibrio sp. PSBB006	C	unsure	out
Cellvibrio sp. PSBB023	C	unsure	out
Chitinibacter	C	unsure	out
Chitinolyticbacter	C	unsure	out
Chitinolyticbacter meiyuanensis	C	unsure	out
Chitinophaga	C	unsure	out
Clavibacter	C	unsure	out
Cytophaga	C	unsure	out
Cytophaga hutchinsonii	C	unsure	out
Dyadobacter	C	unsure	out
Enterobacter	C	unsure	out
Erwinia	C	unsure	out
Erythrobacter	C	unsure	out
Gordonia	C	unsure	out
Gordonia polyisoprenivorans	C	unsure	out
Hydrogenophilus	C	unsure	out
Immundisolibacter	C	unsure	out
Immundisolibacter cernigliae	C	unsure	out
Leuconostoc	C	unsure	out
Limosilactobacillus	C	unsure	out
Methylobacillus	C	unsure	out
Methylobacillus flagellatus	C	unsure	out
Methyloligella	C	unsure	out
Methyloligella sp. GL2	C	unsure	out
Methylorubrum	C	unsure	out
Methylorubrum extorquens	C	unsure	out
Methylorubrum populi	C	unsure	out
Methyloversatilis	C	unsure	out	https://pubmed.ncbi.nlm.nih.gov/17082383/
Methyloversatilis sp. RAC08	C	unsure	out
Microbulbifer	C	unsure	out	https://en.wikipedia.org/wiki/Microbulbifer
Myxococcus	C	unsure	out
Myxococcus xanthus	C	unsure	out
Paludibacter	C	unsure	out
Paludibacter propionicigenes	C	unsure	out
Pannonibacter	C	unsure	out	https://bacdive.dsmz.de/strain/13692
Pannonibacter phragmitetus	C	unsure	out
Paucimonas	C	unsure	out
Paucimonas lemoignei	C	unsure	out
Pelosinus	C	unsure	out
Pelosinus fermentans	C	unsure	out
Pelosinus sp. UFO1	C	unsure	out
Polaribacter	C	unsure	out
Prevotella	C	unsure	out	https://www.spektrum.de/lexikon/biologie/prevotella/53606
Prevotella melaninogenica	C	unsure	out
Psychrobacter	C	unsure	out
Psychrobacter arcticus	C	unsure	out
Rathayibacter	C	unsure	out
Rugosibacter	C	unsure	out
Rugosibacter aromaticivorans	C	unsure	out
Salipiger	C	unsure	out	https://lpsn.dsmz.de/genus/salipiger
Sandaracinus	C	unsure	out
Sandaracinus amylolyticus	C	unsure	out
Sphaerotilus	C	unsure	out	https://www.spektrum.de/lexikon/biologie/sphaerotilus/62612
Sphingobacteriales bacterium	C	unsure	out
Sphingobacterium	C	unsure	out
Sphingosinicella	C	unsure	out
Sphingosinicella microcystinivorans	C	unsure	out
Thermomonospora	C	unsure	out
Weizmannia	C	unsure	out
Weizmannia coagulans	C	unsure	out
Candidatus Koribacter versatilis	C, Fe	unsure	out
Hydrogenophaga	C, Mo	acidic to alkaline	out
Hydrogenophaga crassostreae	C, Mo	acidic to alkaline	out
Hydrogenophaga crocea	C, Mo	acidic to alkaline	out
Hydrogenophaga pseudoflava	C, Mo	acidic to alkaline	out
Hydrogenophaga sp. BPS33	C, Mo	acidic to alkaline	out
Hydrogenophaga sp. NH-16	C, Mo	acidic to alkaline	out
Hydrogenophaga sp. PAMC20947	C, Mo	acidic to alkaline	out
Hydrogenophaga sp. PBL-H3	C, Mo	acidic to alkaline	out
Hydrogenophaga sp. RAC07	C, Mo	acidic to alkaline	out
Hydrogenophaga sp. YM1	C, Mo	acidic to alkaline	out
Afipia	C, N	unsure	out
Afipia carboxidovorans	C, N	unsure	out
Breoghania	C, N	unsure	out
Breoghania sp. L-A4	C, N	unsure	out
Chroococcidiopsis	C, N	unsure	out	https://de.wikipedia.org/wiki/Chroococcidiopsis
Pirellula	C, N	unsure	out	https://www.sciencedirect.com/topics/immunology-and-microbiology/pirellula
Pirellula staleyi	C, N	unsure	out
Sodalis	C, N	unsure	out	https://en.wikipedia.org/wiki/Sodalis
Yersinia	C, N	unsure	out
Casimicrobium	C, N, P	unsure	out
Casimicrobium huifangae	C, N, P	unsure	out
Sulfuritalea	C, N, S	unsure	out	https://www.midasfieldguide.org/guide/fieldguide/genus/sulfuritalea
Sulfuritalea hydrogenivorans	C, N, S	unsure	out
Desulfitobacterium	C, S	unsure	out
Desulfobacca	C, S	unsure	out
Desulfobacca acetoxidans	C, S	unsure	out
Desulfobulbus	C, S	unsure	out
Desulfofarcimen	C, S	unsure	out
Desulfofarcimen acetoxidans	C, S	unsure	out
Desulfoglaeba	C, S	unsure	out
Desulfoglaeba alkanexedens	C, S	unsure	out
Desulfovibrio	C, S	unsure	out	https://www.spektrum.de/lexikon/biologie-kompakt/desulfovibrio/2993
Dyella thiooxydans	C, S	unsure	out
Halothiobacillus	C, S	unsure	out
Sphaerotilus sulfidivorans	C, S	unsure	out
Thiodictyon	C, S	unsure	out
Akkermansia	off-target	off-target	out
Akkermansiaceae bacterium	off-target	off-target	out
Alteromonas	off-target	off-target	out
Anabaena	off-target	off-target	out
Anabaena cylindrica	off-target	off-target	out
Anabaena sp. 90	off-target	off-target	out
Anatilimnocola	off-target	off-target	out
Anatilimnocola aggregata	off-target	off-target	out
Aquitalea	off-target	off-target	out
Aquitalea aquatilis	off-target	off-target	out
Aquitalea sp. USM4	off-target	off-target	out
bacterium	off-target	off-target	out
Betaproteobacteria bacterium GR16-43	off-target	off-target	out
Betaproteobacteria bacterium UKL13-2	off-target	off-target	out
Blattabacterium	off-target	off-target	out
Blautia	off-target	off-target	out
Brochothrix	off-target	off-target	out
Brochothrix thermosphacta	off-target	off-target	out
Caenibius	off-target	off-target	out
Caenibius tardaugens	off-target	off-target	out	https://www.microbiologyresearch.org/content/journal/ijsem/10.1099/ijs.0.02301-0
Calothrix	off-target	off-target	out
Campylobacter	off-target	off-target	out
candidate division WWE3 bacterium CSP1-7	off-target	off-target	out
Candidatus Fonsibacter	off-target	off-target	out
Candidatus Fonsibacter ubiquis	off-target	off-target	out
Candidatus Planktophila	off-target	off-target	out
Candidatus Planktophila dulcis	off-target	off-target	out
Candidatus Planktophila lacus	off-target	off-target	out
Candidatus Planktophila limnetica	off-target	off-target	out
Candidatus Planktophila vernalis	off-target	off-target	out
Candidatus Planktophila versatilis	off-target	off-target	out
Chromobacterium	off-target	off-target	out
Chromobacterium sp. ATCC 53434	off-target	off-target	out
Chromobacterium violaceum	off-target	off-target	out
Citrobacter	off-target	off-target	out	enterobakerium im menschen
Cloacibacterium	off-target	off-target	out
Curtobacterium	off-target	off-target	out
Curtobacterium flaccumfaciens	off-target	off-target	out
Cutibacterium	off-target	off-target	out
Cutibacterium acnes	off-target	off-target	out
Cutibacterium avidum	off-target	off-target	out
Cutibacterium granulosum	off-target	off-target	out
Cyanobium	off-target	off-target	out
Deltaproteobacteria bacterium	off-target	off-target	out
Dermabacter	off-target	off-target	out
Dermacoccus	off-target	off-target	out
Dermacoccus nishinomiyaensis	off-target	off-target	out
Dolosigranulum	off-target	off-target	out	https://de.wikipedia.org/wiki/Dolosigranulum_pigrum
Dolosigranulum pigrum	off-target	off-target	out
Eggerthella	off-target	off-target	out	https://en.wikipedia.org/wiki/Eggerthella
Empedobacter	off-target	off-target	out	https://link.springer.com/referenceworkentry/10.1007/0-387-30747-8_24
Ereboglobus	off-target	off-target	out	https://pubmed.ncbi.nlm.nih.gov/29295750/
Ereboglobus luteus	off-target	off-target	out
Faecalibacterium	off-target	off-target	out
Finegoldia	off-target	off-target	out
Finegoldia magna	off-target	off-target	out
Fusobacterium	off-target	off-target	out	https://flexikon.doccheck.com/de/Fusobacterium
gamma proteobacterium SS-5	off-target	off-target	out
Gammaproteobacteria bacterium	off-target	off-target	out
Gardnerella	off-target	off-target	out
Gardnerella vaginalis	off-target	off-target	out
Gemmatimonas	off-target	off-target	out
Gemmatimonas aurantiaca	off-target	off-target	out
Gemmatimonas groenlandica	off-target	off-target	out
Gemmatimonas phototrophica	off-target	off-target	out
Haematobacter	off-target	off-target	out	https://www.ncbi.nlm.nih.gov/pmc/articles/PMC1865840/
Haematobacter massiliensis	off-target	off-target	out
Kaustia mangrovi	off-target	off-target	out	https://pubmed.ncbi.nlm.nih.gov/33999795/
Kingella	off-target	off-target	out	https://www.spektrum.de/lexikon/biologie/kingella/36128
Lacipirellula	off-target	off-target	out
Lacipirellula limnantheis	off-target	off-target	out
Lacipirellula parvula	off-target	off-target	out
Laribacter	off-target	off-target	out	https://en.wikipedia.org/wiki/Laribacter_hongkongensis
Laribacter hongkongensis	off-target	off-target	out
Lautropia	off-target	off-target	out	https://en.wikipedia.org/wiki/Lautropia_mirabilis
Lautropia mirabilis	off-target	off-target	out
Legionella	off-target	off-target	out
Legionella fallonii	off-target	off-target	out
Legionella pneumophila	off-target	off-target	out
Legionella waltersii	off-target	off-target	out
Limnohabitans	off-target	off-target	out
Limnohabitans sp. 103DPR2	off-target	off-target	out
Limnohabitans sp. 63ED37-2	off-target	off-target	out
Methyloceanibacter	off-target	off-target	out
Methyloceanibacter caenitepidi	off-target	off-target	out
Methyloceanibacter sp. wino2	off-target	off-target	out
Modestobacter	off-target	off-target	out
Modestobacter marinus	off-target	off-target	out
Neisseria	off-target	off-target	out
Oscillatoria	off-target	off-target	out
Oscillatoria nigro-viridis	off-target	off-target	out
Parvibaculum	off-target	off-target	out	https://bacdive.dsmz.de/strain/13867
Parvibaculum lavamentivorans	off-target	off-target	out
Pelolinea	off-target	off-target	out
Pelolinea submarina	off-target	off-target	out
Peptoniphilus	off-target	off-target	out
Planctopirus	off-target	off-target	out
Polynucleobacter	off-target	off-target	out
Polynucleobacter acidiphobus	off-target	off-target	out
Polynucleobacter asymbioticus	off-target	off-target	out
Polynucleobacter necessarius	off-target	off-target	out
Polynucleobacter paneuropaeus	off-target	off-target	out
Porphyromonas	off-target	off-target	out	https://en.wikipedia.org/wiki/Porphyromonas
Rheinheimera	off-target	off-target	out
Salmonella enterica	off-target	off-target	out
Selenomonas	off-target	off-target	out	https://www.spektrum.de/lexikon/biologie/selenomonas/60929
Shewanella	off-target	off-target	out
Staphylococcus	off-target	off-target	out
Staphylococcus aureus	off-target	off-target	out
Staphylococcus auricularis	off-target	off-target	out
Staphylococcus capitis	off-target	off-target	out
Staphylococcus cohnii	off-target	off-target	out
Staphylococcus epidermidis	off-target	off-target	out
Staphylococcus haemolyticus	off-target	off-target	out
Staphylococcus hominis	off-target	off-target	out
Staphylococcus pasteuri	off-target	off-target	out
Staphylococcus pettenkoferi	off-target	off-target	out
Staphylococcus saccharolyticus	off-target	off-target	out
Staphylococcus saprophyticus	off-target	off-target	out
Staphylococcus warneri	off-target	off-target	out
Synechococcus	off-target	off-target	out
Synechococcus sp. CBW1107	off-target	off-target	out
Synechococcus sp. CBW1108	off-target	off-target	out
Synechococcus sp. PCC 7502	off-target	off-target	out
Thermaerobacter	off-target	off-target	out
Thermus	off-target	off-target	out
Thermus thermophilus	off-target	off-target	out
uncultured Acidobacteria bacterium	off-target	off-target	out
uncultured Acidobacteria bacterium Rifle_16ft_4_minimus_2650	off-target	off-target	out
uncultured bacterium	off-target	off-target	out
uncultured bacterium 5G12	off-target	off-target	out
uncultured bacterium 5G4	off-target	off-target	out
uncultured bacterium 888	off-target	off-target	out
uncultured bacterium BAC10-4	off-target	off-target	out
uncultured bacterium contig00012	off-target	off-target	out
uncultured bacterium contig00020	off-target	off-target	out
uncultured bacterium contig00126	off-target	off-target	out
uncultured bacterium DELDOXY23	off-target	off-target	out
uncultured bacterium fCS1	off-target	off-target	out
uncultured bacterium gwa2_scaffold_14	off-target	off-target	out
uncultured bacterium gwa2_scaffold_142	off-target	off-target	out
uncultured bacterium gwa2_scaffold_3315	off-target	off-target	out
uncultured bacterium gwb2_scaffold_0	off-target	off-target	out
uncultured bacterium KM4-9-H7	off-target	off-target	out
uncultured bacterium Rifle_16ft_4_minimus_7469	off-target	off-target	out
uncultured beta proteobacterium	off-target	off-target	out
uncultured beta proteobacterium Rifle_16ft_4_minimus_37916	off-target	off-target	out
uncultured Chloroflexi bacterium	off-target	off-target	out
uncultured Chloroflexi bacterium Rifle_16ft_4_minimus_30550	off-target	off-target	out
uncultured Chloroflexi bacterium Rifle_16ft_4_minimus_3452	off-target	off-target	out
uncultured Chloroflexi bacterium Rifle_16ft_4_minimus_36211	off-target	off-target	out
uncultured cyanobacterium	off-target	off-target	out
uncultured delta proteobacterium Rifle_16ft_4_minimus_184	off-target	off-target	out
uncultured delta proteobacterium Rifle_16ft_4_minimus_39832	off-target	off-target	out
uncultured gamma proteobacterium Rifle_16ft_4_minimus_5046	off-target	off-target	out
uncultured Gammaproteobacteria bacterium	off-target	off-target	out
uncultured Gemmatimonadetes bacterium Rifle_16ft_4_minimus_37772	off-target	off-target	out
uncultured Phormidium sp.	off-target	off-target	out
Urbifossiella	off-target	off-target	out
Urbifossiella limnaea	off-target	off-target	out
Acidiferrobacter	Fe	unsure	out
Acidiferrobacter sp. SPIII_3	Fe	unsure	out
Magnetospirillum	Fe	unsure	out
Magnetospirillum gryphiswaldense	Fe	unsure	out
Magnetospirillum magneticum	Fe	unsure	out
Magnetospirillum sp. ME-1	Fe	unsure	out
Magnetospirillum sp. XM-1	Fe	unsure	out
Geotalea uraniireducens	Fe, As	unsure	out	https://en.wikipedia.org/wiki/Geobacter_uraniireducens
Candidatus Viadribacter manganicus	Fe, Mn	unsure	out	https://journals.asm.org/doi/10.1128/genomeA.00897-16
Beijerinckia	metalls	unsure	out
Beijerinckia indica	metalls	unsure	out
Beijerinckiaceae bacterium	metalls	unsure	out
Beijerinckiaceae bacterium RH AL1	metalls	unsure	out
Aurantimonas	Mn	unsure	out	https://www.ncbi.nlm.nih.gov/pmc/articles/PMC2746641/
[Acidovorax] ebreus	N	acidic to alkaline	out
Achromobacter	N	unsure	out
Achromobacter deleyi	N	unsure	out
Achromobacter denitrificans	N	unsure	out
Achromobacter insolitus	N	unsure	out
Achromobacter spanius	N	unsure	out
Achromobacter xylosoxidans	N	unsure	out
Acidovorax	N	acidic to alkaline	out
Acidovorax antarcticus	N	acidic to alkaline	out
Acidovorax avenae	N	acidic to alkaline	out
Acidovorax carolinensis	N	acidic to alkaline	out
Acidovorax cattleyae	N	acidic to alkaline	out
Acidovorax citrulli	N	acidic to alkaline	out
Acidovorax monticola	N	acidic to alkaline	out
Acidovorax sp. 1608163	N	acidic to alkaline	out
Acidovorax sp. HDW3	N	acidic to alkaline	out
Acidovorax sp. JMULE5	N	acidic to alkaline	out
Acidovorax sp. JS42	N	acidic to alkaline	out
Acidovorax sp. KKS102	N	acidic to alkaline	out
Acidovorax sp. RAC01	N	acidic to alkaline	out
Acidovorax sp. T1	N	acidic to alkaline	out
Afipia sp. GAS231	N	unsure	out
Aminobacter	N	unsure	out
Aminobacter sp. MSH1	N	unsure	out	https://www.mdpi.com/2076-2607/9/6/1332
Azorhizobium	N	unsure	out
Azorhizobium caulinodans	N	unsure	out
Candidatus Brocadia	N	unsure	out
Candidatus Brocadia pituitae	N	unsure	out
Candidatus Brocadia sp.	N	unsure	out
Comamonas	N	unsure	out
Comamonas aquatica	N	unsure	out
Comamonas kerstersii	N	unsure	out
Comamonas serinivorans	N	unsure	out
Comamonas sp. NLF-7-7	N	unsure	out
Comamonas terrigena	N	unsure	out
Comamonas testosteroni	N	unsure	out
Cylindrospermum	N	unsure	out
Dolichospermum	N	unsure	out
Dolichospermum sp. DET69	N	unsure	out
Ensifer	N	unsure	out
Ensifer adhaerens	N	unsure	out
Ensifer sp. PDNC004	N	unsure	out
Frankia	N	unsure	out
Frankia inefficax	N	unsure	out
Microvirgula	N	unsure	out
Microvirgula aerodenitrificans	N	unsure	out
Nitrogeniibacter mangrovi	N	unsure	out
Nitrospirillum	N	unsure	out
Nitrospirillum amazonense	N	unsure	out
Nostoc	N	acidic to alkaline	out
Nostoc commune	N	acidic to alkaline	out
Nostoc flagelliforme	N	acidic to alkaline	out
Nostoc sp. 'Lobaria pulmonaria (5183) cyanobiont'	N	acidic to alkaline	out
Nostoc sp. 'Peltigera membranacea cyanobiont' N6	N	acidic to alkaline	out
Nostoc sp. C052	N	acidic to alkaline	out
Nostoc sphaeroides	N	acidic to alkaline	out
Oryzomicrobium	N	unsure	out	https://www.researchgate.net/publication/308973202_Oryzomicrobium_terrae_gen_nov_sp_nov_of_the_family_Rhodocyclaceae_isolated_from_paddy_soil
Oryzomicrobium terrae	N	unsure	out
Pararhizobium	N	unsure	out
Pararhizobium sp.	N	unsure	out
Pseudolabrys	N	unsure	out
Pseudolabrys sp. FHR47	N	unsure	out
Pseudolabrys taiwanensis	N	unsure	out
Rhodanobacter	N	unsure	out
Rhodanobacter denitrificans	N	unsure	out
uncultured ammonia-oxidizing beta proteobacterium	N	unsure	out
uncultured Nitrospirae bacterium Rifle_16ft_4_minimus_10340	N	unsure	out
Usitatibacter	N	unsure	out
Usitatibacter palustris	N	unsure	out
Usitatibacter rugosus	N	unsure	out
Variibacter	N	unsure	out
Variibacter gotjawalensis	N	unsure	out
Hartmannibacter	N, P	unsure	out	https://pubmed.ncbi.nlm.nih.gov/24961682/
Hartmannibacter diazotrophicus	N, P	unsure	out
Candidatus Desulfobacillus	N, S	unsure	out
Candidatus Desulfobacillus denitrificans	N, S	unsure	out
Comamonas thiooxydans	N, S	unsure	out
Roseovarius	N, S	unsure	out	https://academic.oup.com/femsec/article-abstract/98/10/fiac113/6724241
Curvibacter	NA	unsure	out
Curvibacter putative symbiont of Hydra magnipapillata	NA	unsure	out
Curvibacter sp. AEP1-3	NA	unsure	out
Enterococcus	NA	unsure	out
Enterococcus cecorum	NA	unsure	out
Escherichia	NA	unsure	out
Escherichia coli	NA	unsure	out
Myxococcales bacterium	P, C, S, Cl, oxalates, silicates	unsure	out
Arachidicoccus	PGPB	unsure	out
Kosakonia	PGPB	unsure	out	https://www.nature.com/articles/s41598-020-58689-x
Martelella	PGPB	unsure	out
Plantibacter	PGPB	unsure	out
Sinorhizobium	PGPB	unsure	out
Sinorhizobium fredii	PGPB	unsure	out
Sinorhizobium meliloti	PGPB	unsure	out
Sinorhizobium sp. M14	PGPB	unsure	out
Variovorax	PGPB	unsure	out
Variovorax boronicumulans	PGPB	unsure	out
Variovorax paradoxus	PGPB	unsure	out
Variovorax sp. 38R	PGPB	unsure	out
Variovorax sp. HW608	PGPB	unsure	out
Variovorax sp. PAMC 28711	PGPB	unsure	out
Variovorax sp. PAMC26660	PGPB	unsure	out
Variovorax sp. PAMC28562	PGPB	unsure	out
Variovorax sp. PBL-E5	PGPB	unsure	out
Variovorax sp. PBL-H6	PGPB	unsure	out
Variovorax sp. PBS-H4	PGPB	unsure	out
Variovorax sp. RA8	PGPB	unsure	out
Variovorax sp. RKNM96	PGPB	unsure	out
Variovorax sp. SRS16	PGPB	unsure	out
Variovorax sp. WDL1	PGPB	unsure	out
Chlorobi bacterium	S	unsure	out
Desulfobacterium	S	unsure	out
Desulfolutivibrio	S	unsure	out
Desulfolutivibrio sulfoxidireducens	S	unsure	out
Desulfomicrobium	S	unsure	out	https://www.sciencedirect.com/topics/agricultural-and-biological-sciences/desulfomicrobium
Desulfosarcina	S	unsure	out
Desulfoscipio gibsoniae	S	unsure	out
Desulfuromonas	S	unsure	out
Desulfuromonas soudanensis	S	unsure	out
Desulfuromonas sp. DDH964	S	unsure	out
Pandoraea thiooxydans	S	unsure	out
Prosthecochloris	S	unsure	out	https://www.spektrum.de/lexikon/biologie/prosthecochloris/54086
Sulfuriflexus	S	unsure	out
Sulfuriflexus mobilis	S	unsure	out
Sulfurivermis	S	unsure	out
Sulfurivermis fontis	S	unsure	out
Thiomonas	S	unsure	out
Thiomonas intermedia	S	unsure	out
uncultured Desulfobacterium sp.	S	unsure	out
Thiomonas arsenitoxydans	S, As	unsure	out
Ciceribacter selenitireducens	Se	unsure	out
Acidipropionibacterium	unsure	unsure	out
Acidobacteria bacterium	unsure	unsure	out
Acidobacteria bacterium Mor1	unsure	unsure	out
Actinobacteria bacterium IMCC19121	unsure	unsure	out
Actinobacteria bacterium IMCC26103	unsure	unsure	out
Actinobacteria bacterium IMCC26256	unsure	unsure	out
Actinopolymorpha	unsure	unsure	out
Actinopolymorpha singaporensis	unsure	unsure	out
Advenella	unsure	unsure	out
Advenella mimigardefordensis	unsure	unsure	out
Aeoliella	unsure	unsure	out
Aeoliella mucimassa	unsure	unsure	out
Aeromicrobium	unsure	unsure	out
Agrococcus	unsure	unsure	out
Ahniella	unsure	unsure	out
Ahniella affigens	unsure	unsure	out
Alloacidobacterium dinghuense	unsure	unsure	out
Allochromatium	unsure	unsure	out
Aneurinibacillus	unsure	unsure	out
Aquibium microcysteis	unsure	unsure	out
Archangium	unsure	unsure	out
Archangium gephyra	unsure	unsure	out
Archangium violaceum	unsure	unsure	out
Arenimonas	unsure	unsure	out
Arenimonas daejeonensis	unsure	unsure	out
Bacteroides	unsure	unsure	out
Bacteroidetes bacterium	unsure	unsure	out
Bacteroidetes bacterium UKL13-3	unsure	unsure	out
Baekduia	unsure	unsure	out
Baekduia soli	unsure	unsure	out
Bdellovibrio	unsure	unsure	out
Bdellovibrio bacteriovorus	unsure	unsure	out
Blastochloris	unsure	unsure	out
Blastochloris tepida	unsure	unsure	out
Blastochloris viridis	unsure	unsure	out
Blastococcus	unsure	unsure	out
Blastococcus saxobsidens	unsure	unsure	out
Blastomonas	unsure	unsure	out
Blastomonas sp. RAC04	unsure	unsure	out
Brachybacterium	unsure	unsure	out
Brucella	unsure	unsure	out
Brucella anthropi	unsure	unsure	out
Bryobacterales bacterium F-183	unsure	unsure	out
Caldilinea	unsure	unsure	out
Caldilinea aerophila	unsure	unsure	out
Candidatus Bipolaricaulis	unsure	unsure	out
Candidatus Campbellbacteria bacterium	unsure	unsure	out
Candidatus Endoriftia	unsure	unsure	out
Candidatus Endoriftia persephone	unsure	unsure	out
Candidatus Liberibacter solanacearum	unsure	unsure	out
Candidatus Moranbacteria bacterium	unsure	unsure	out
Candidatus Nomurabacteria bacterium	unsure	unsure	out
Candidatus Promineofilum	unsure	unsure	out
Candidatus Promineofilum breve	unsure	unsure	out
Candidatus Protochlamydia	unsure	unsure	out
Candidatus Protochlamydia amoebophila	unsure	unsure	out
Candidatus Protochlamydia naegleriophila	unsure	unsure	out
Candidatus Roizmanbacteria bacterium	unsure	unsure	out
Candidatus Symbiobacter	unsure	unsure	out
Candidatus Symbiobacter mobilis	unsure	unsure	out
Candidatus Tenderia	unsure	unsure	out
Candidatus Tenderia electrophaga	unsure	unsure	out
Catellatospora	unsure	unsure	out
Catellatospora sp. IY07-71	unsure	unsure	out
Cellulosimicrobium	unsure	unsure	out
Cereibacter	unsure	unsure	out
Cereibacter sphaeroides	unsure	unsure	out
Chitinimonas	unsure	unsure	out
Chitinimonas arctica	unsure	unsure	out
Chitinophagaceae bacterium	unsure	unsure	out
Chloracidobacterium	unsure	unsure	out
Chromatiaceae bacterium 2141T.STBD.0c.01a	unsure	unsure	out
Chryseolinea	unsure	unsure	out
Chryseolinea soli	unsure	unsure	out
Ciceribacter	unsure	unsure	out
Cobetia	unsure	unsure	out
Crinalium	unsure	unsure	out
Crinalium epipsammum	unsure	unsure	out
Croceicoccus	unsure	unsure	out
Cytobacillus	unsure	unsure	out
Deefgea	unsure	unsure	out
Defluviicoccus	unsure	unsure	out
Defluviicoccus sp.	unsure	unsure	out
Defluviicoccus vanus	unsure	unsure	out
Dehalobacter	unsure	unsure	out
Dehalogenimonas	unsure	unsure	out
Dickeya	unsure	unsure	out
Dietzia	unsure	unsure	out
Dokdonella	unsure	unsure	out
Dokdonella koreensis	unsure	unsure	out
Dyella	unsure	unsure	out
Echinicola	unsure	unsure	out
Ectothiorhodospira	unsure	unsure	out
Ectothiorhodospiraceae bacterium 2226	unsure	unsure	out
Elizabethkingia	unsure	unsure	out
Epilithonimonas	unsure	unsure	out
Epilithonimonas vandammei	unsure	unsure	out
Filomicrobium	unsure	unsure	out
Filomicrobium sp.	unsure	unsure	out
Friedmanniella	unsure	unsure	out
Friedmanniella luteola	unsure	unsure	out
Frigidibacter mobilis	unsure	unsure	out
Geobacillus	unsure	unsure	out
Geodermatophilaceae bacterium NBWT11	unsure	unsure	out
Geodermatophilus	unsure	unsure	out
Geodermatophilus obscurus	unsure	unsure	out
Georgenia	unsure	unsure	out
Glaciihabitans	unsure	unsure	out
Glaciihabitans sp. INWT7	unsure	unsure	out
Glutamicibacter	unsure	unsure	out
Guyparkeria	unsure	unsure	out
Guyparkeria halophila	unsure	unsure	out
Haemophilus	unsure	unsure	out
Haemophilus parainfluenzae	unsure	unsure	out
Haliangium	unsure	unsure	out
Haliangium	unsure	unsure	out
Haliangium	unsure	unsure	out
Haliangium	unsure	unsure	out
Haliangium ochraceum	unsure	unsure	out
Haliangium ochraceum	unsure	unsure	out
Haliangium ochraceum	unsure	unsure	out
Haliangium ochraceum	unsure	unsure	out
Halorhodospira	unsure	unsure	out
Halorhodospira	unsure	unsure	out
Halorhodospira	unsure	unsure	out
Halorhodospira	unsure	unsure	out
Holophagales bacterium	unsure	unsure	out
Holophagales bacterium	unsure	unsure	out
Holophagales bacterium	unsure	unsure	out
Holophagales bacterium	unsure	unsure	out
Humisphaera	unsure	unsure	out
Humisphaera	unsure	unsure	out
Humisphaera	unsure	unsure	out
Humisphaera	unsure	unsure	out
Humisphaera borealis	unsure	unsure	out
Humisphaera borealis	unsure	unsure	out
Humisphaera borealis	unsure	unsure	out
Humisphaera borealis	unsure	unsure	out
Hydrogenophilus thermoluteolus	unsure	unsure	out
Hydrogenophilus thermoluteolus	unsure	unsure	out
Hydrogenophilus thermoluteolus	unsure	unsure	out
Hydrogenophilus thermoluteolus	unsure	unsure	out
Hyphomonas	unsure	unsure	out
Hyphomonas sp.	unsure	unsure	out
Ignavibacteriae bacterium	unsure	unsure	out
Ilumatobacter	unsure	unsure	out
Ilumatobacter coccineus	unsure	unsure	out
Iodobacter	unsure	acidic to alkaline	out
Iodobacter fluviatilis	unsure	acidic to alkaline	out
Janibacter	unsure	unsure	out
Jiangella	unsure	unsure	out
Kaistella	unsure	unsure	out
Kitasatospora	unsure	unsure	out
Kordiimonadales bacterium IMCC3096	unsure	unsure	out
Kushneria	unsure	unsure	out
Kutzneria	unsure	unsure	out
Lentzea	unsure	unsure	out
Leptotrichia	unsure	unsure	out
Liberibacter	unsure	unsure	out
Lichenicola	unsure	unsure	out
Lichenicola cladoniae	unsure	unsure	out
Limnobacter	unsure	unsure	out
Limnobacter sp. SAORIC-580	unsure	unsure	out
Luteibacter	unsure	unsure	out
Luteimonas	unsure	unsure	out
Luteimonas granuli	unsure	unsure	out
Luteimonas sp. YGD11-2	unsure	unsure	out
Luteolibacter	unsure	unsure	out
Lutibacter	unsure	unsure	out
Lysinibacillus	unsure	unsure	out
Microlunatus	unsure	unsure	out
Mitsuaria	unsure	unsure	out
Mitsuaria sp. 7	unsure	unsure	out
Moorella	unsure	unsure	out
Morganella	unsure	unsure	out
Morganella morganii	unsure	unsure	out
Mycoavidus	unsure	unsure	out
Mycobacteroides	unsure	unsure	out
Myroides	unsure	unsure	out
Niabella	unsure	unsure	out
Niveispirillum	unsure	unsure	out
Ochrobactrum	unsure	unsure	out
Ochrobactrum sp. MT180101	unsure	unsure	out
Oligella	unsure	unsure	out
Olsenella	unsure	unsure	out
Orrella	unsure	unsure	out
Orrella dioscoreae	unsure	unsure	out
Panacibacter	unsure	unsure	out
Panacibacter ginsenosidivorans	unsure	unsure	out
Pandoraea	unsure	unsure	out
Pandoraea norimbergensis	unsure	unsure	out
Pandoraea pnomenusa	unsure	unsure	out
Pandoraea vervacti	unsure	unsure	out
Pantoea	unsure	unsure	out
Pantoea agglomerans	unsure	unsure	out
Parabacteroides	unsure	unsure	out
Parachlamydia	unsure	unsure	out
Parachlamydia acanthamoebae	unsure	unsure	out
Parasphingorhabdus	unsure	unsure	out
Pectobacterium	unsure	unsure	out
Pedosphaera	unsure	unsure	out
Pedosphaera parvula	unsure	unsure	out
Persicimonas	unsure	unsure	out
Persicimonas caeni	unsure	unsure	out
Peteryoungia desertarenae	unsure	unsure	out
Phaeobacter	unsure	unsure	out
Phocaeicola	unsure	unsure	out
Phycisphaeraceae bacterium	unsure	unsure	out
Phycisphaerales bacterium	unsure	unsure	out
Phytohabitans	unsure	unsure	out
Pimelobacter	unsure	unsure	out
Pimelobacter simplex	unsure	unsure	out
Pirellulimonas	unsure	unsure	out
Pirellulimonas nuda	unsure	unsure	out
Planktothrix	unsure	unsure	out
Planktothrix agardhii	unsure	unsure	out
Planktothrix rubescens	unsure	unsure	out
Planococcus	unsure	unsure	out
Plantactinospora	unsure	unsure	out
Polymorphum	unsure	unsure	out
Polymorphum gilvum	unsure	unsure	out
Pontibacter	unsure	unsure	out
Porphyrobacter	unsure	unsure	out
Porphyrobacter sp. YT40	unsure	unsure	out
Priestia	unsure	unsure	out
Priestia megaterium	unsure	unsure	out
Propioniciclava	unsure	unsure	out
Proteobacteria bacterium	unsure	unsure	out
Providencia	unsure	unsure	out
Pseudoduganella albidiflava	unsure	unsure	out
Pseudoduganella armeniaca	unsure	unsure	out
Pseudoduganella flava	unsure	unsure	out
Pseudoduganella lutea	unsure	unsure	out
Pseudoduganella plicata	unsure	unsure	out
Pseudoduganella umbonata	unsure	unsure	out
Pseudogulbenkiania	unsure	unsure	out
Pseudogulbenkiania sp. NH8B	unsure	unsure	out
Pseudolysobacter	unsure	unsure	out	https://www.microbiologyresearch.org/content/journal/ijsem/10.1099/ijsem.0.003984
Pseudolysobacter antarcticus	unsure	unsure	out
Pseudorhizobium flavum	unsure	unsure	out
Pulveribacter	unsure	unsure	out
Pulveribacter suum	unsure	unsure	out
Qipengyuania	unsure	unsure	out
Rahnella	unsure	unsure	out
Rhodobacter	unsure	unsure	out
Rhodobacteraceae bacterium	unsure	unsure	out
Rhodospirillaceae bacterium	unsure	unsure	out
Rhodospirillales bacterium	unsure	unsure	out
Rickettsia	unsure	unsure	out
Rickettsiella	unsure	unsure	out
Roseibium aggregatum	unsure	unsure	out
Roseimicrobium	unsure	unsure	out
Roseimicrobium sp. ORNL1	unsure	unsure	out
Roseivivax	unsure	unsure	out
Roseomonas	unsure	unsure	out
Roseomonas gilardii	unsure	unsure	out
Roseomonas haemaphysalidis	unsure	unsure	out
Roseomonas mucosa	unsure	unsure	out
Rosistilla	unsure	unsure	out
Ruania	unsure	unsure	out
Ruegeria	unsure	unsure	out
Runella	unsure	unsure	out
Saccharopolyspora	unsure	unsure	out
Saccharopolyspora pogona	unsure	unsure	out
Saccharothrix	unsure	unsure	out
Salinibacterium	unsure	unsure	out
Salmonella	unsure	unsure	out
Schaalia	unsure	unsure	out
Serinicoccus	unsure	unsure	out
Shinella	unsure	unsure	out
Shinella sp. HZN7	unsure	unsure	out
Skermanella	unsure	unsure	out
Skermanella sp. TT6	unsure	unsure	out
Solibacillus	unsure	unsure	out
Sphaerobacter	unsure	unsure	out
Sphaerobacter thermophilus	unsure	unsure	out
Spiribacter	unsure	unsure	out
Stella	unsure	unsure	out
Stella humosa	unsure	unsure	out
Stella sp. ATCC 35155	unsure	unsure	out
Stella vacuolata	unsure	unsure	out
Sterolibacteriaceae bacterium J5B	unsure	unsure	out
Sterolibacteriaceae bacterium M52	unsure	unsure	out
Stigmatella	unsure	unsure	out
Stigmatella aurantiaca	unsure	unsure	out
Streptosporangium	unsure	unsure	out
Streptosporangium roseum	unsure	unsure	out
Streptosporangium sp. 'caverna'	unsure	unsure	out
Stutzerimonas balearica	unsure	unsure	out
Stutzerimonas stutzeri	unsure	unsure	out
Syntrophotalea	unsure	unsure	out
Tardibacter	unsure	unsure	out
Tardibacter chloracetimidivorans	unsure	unsure	out
Tardiphaga	unsure	unsure	out
Tardiphaga robiniae	unsure	unsure	out
Tardiphaga sp. vice154	unsure	unsure	out
Tardiphaga sp. vice278	unsure	unsure	out
Tardiphaga sp. vice304	unsure	unsure	out
Tenacibaculum	unsure	unsure	out
Terricaulis	unsure	unsure	out
Terricaulis silvestris	unsure	unsure	out
Terrihabitans soli	unsure	unsure	out
Tessaracoccus	unsure	unsure	out
Thalassobius	unsure	unsure	out
Thalassospira	unsure	unsure	out
Thermochromatium	unsure	unsure	out
Thermochromatium tepidum	unsure	unsure	out
Thermomonas	unsure	unsure	out
Thermomonas carbonis	unsure	unsure	out
Thermomonas sp. XSG	unsure	unsure	out
Thiohalobacter	unsure	unsure	out
Tsukamurella	unsure	unsure	out
Tsuneonella	unsure	unsure	out
Turneriella	unsure	unsure	out
Turneriella parva	unsure	unsure	out
Tuwongella	unsure	unsure	out
Tuwongella immobilis	unsure	unsure	out
uncultured soil bacterium	unsure	unsure	out
Verminephrobacter	unsure	unsure	out
Verminephrobacter eiseniae	unsure	unsure	out
Vibrio	unsure	unsure	out
Viridibacillus	unsure	unsure	out
Viridibacillus sp. JNUCC-6	unsure	unsure	out
Vogesella	unsure	unsure	out
Vogesella sp. LIG4	unsure	unsure	out
Weissella	unsure	unsure	out
Gemmobacter	unsure	unsure
Actinoalloteichus
