# Supplementary material for: Postglacial bioweathering, soil nutrient cycling, and podzolization from palaeometagenomics of plants, fungi, and bacteria
Source: Sci Adv. 2025 May 7;11(19):eadj5527. doi: 10.1126/sciadv.adj5527 (PMC12057668; doi:10.1126/sciadv.adj5527)
Supplement: Supplementary file 2 — Data S1 to S3 [file sciadv.adj5527_data_s1_to_s3.zip › adj5527_data_s3.xlsx]

## Sheet: customized db for HOLI
genomic references	source
RefSeq archaea	ftp://ftp.ncbi.nlm.nih.gov/refseq/release/archaea/*genomic.fna.gz
RefSeq Bacteria	ftp://ftp.ncbi.nlm.nih.gov/refseq/release/bacteria/*genomic.fna.gz
RefSeq Fungi	ftp://ftp.ncbi.nlm.nih.gov/refseq/release/fungi/*genomic.fna.gz
RefSeq Invertebrates	ftp://ftp.ncbi.nlm.nih.gov/refseq/release/invertebrate/*genomic.fna.gz
RefSeq Protozoa	ftp://ftp.ncbi.nlm.nih.gov/refseq/release/protozoa/*genomic.fna.gz
RefSeq Vertebrate_Mammalian	ftp://ftp.ncbi.nlm.nih.gov/refseq/release/vertebrate_mammalian/*genomic.fna.gz
RefSeq Vertebrate_other	ftp://ftp.ncbi.nlm.nih.gov/refseq/release/vertebrate_other/*genomic.fna.gz
RefSeq Plants	ftp://ftp.ncbi.nlm.nih.gov/refseq/release/plant/*genomic.fna.gz
RefSeq Plastid	ftp://ftp.ncbi.nlm.nih.gov/refseq/release/plastid/*genomic.fna.gz
RefSeq mitochondrion	ftp://ftp.ncbi.nlm.nih.gov/refseq/release/mitochondrion/*genomic.fna.gz
RefSeq Viral	ftp://ftp.ncbi.nlm.nih.gov/refseq/release/viral/*genomic.fna.gz
NT 21	https://figshare.scilifelab.se/articles/online_resource/Bowtie2_index_for_full_NCBI_NT_database_January_2021/21070063
Phylonorway	Wang, Y. et al. Late Quaternary dynamics of Arctic biota from ancient environmental genomics. Nature 1–7 (2021)
Selected plant mt genomes	see tab "Selected plant genomes"
Selected plant cp genomes	see tab "Selected plant genomes"
Selected mammal genomes	see tab "Selected mammal genomes"
Chloroplast genomes	Abies sibirica NC_035067.1, Pinus pumila NC_041108.1.fna
GBDT Bacterial and Archaen genomes	see tab "GBDT genomes"
ancient mammals	Mammuthus primigenius,TaxID: 37349,https://doi.org/10.1016/j.cub.2015.04.007, Coelodonta antiquitatis,TaxID: 222863,https://doi.org/10.1016/j.cell.2021.07.032

## Sheet: Selected plant genomes
organism_name	family_name	assembly_accession
Abies alba	Pinaceae	NC_042410
Abies alba	Pinaceae	ON378828
Abies balsamea	Pinaceae	NC_042778
Abies firma	Pinaceae	MW354087
Abies koreana	Pinaceae	NC_026892
Abies nephrolepis	Pinaceae	KT834974
Abies sibirica	Pinaceae	NC_035067
Abies sibirica	Pinaceae	MN965089
Achillea alpina	Asteraceae	NC_067765
Achillea millefolium	Asteraceae	NC_062413
Aconitum barbatum	Ranunculaceae	MK253470
Aconitum coreanum	Ranunculaceae	NC_031421
Aconitum kusnezoffii	Ranunculaceae	NC_031422
Aconitum monanthum	Ranunculaceae	NC_031423
Aconitum sinomontanum	Ranunculaceae	NC_036359
Aconitum tanguticum	Ranunculaceae	NC_050689
Aconitum volubile	Ranunculaceae	KU556690
Acorus americanus	Acoraceae	NC_010093
Acorus gramineus	Acoraceae	MN175740
Actaea asiatica	Ranunculaceae	NC_041525
Actaea dahurica	Ranunculaceae	NC_041533
Actaea heracleifolia	Ranunculaceae	NC_042253
Actaea simplex	Ranunculaceae	MN623225
Adenophora triphylla	Campanulaceae	GCA_022495995.1
Adiantum capillus-veneris	Pteridaceae	GCA_014529385.2
Adiantum nelumboides	Pteridaceae	GCA_022343405.2
Adonis amurensis	Ranunculaceae	NC_056353
Adonis pseudoamurensis	Ranunculaceae	NC_065037
Adonis sutchuenensis	Ranunculaceae	NC_041474
Adoxa moschatellina	Adoxaceae	NC_034792
Aegopodium podagraria	Apiaceae	MT561044
Agrimonia coreana	Rosaceae	NC_058959
Agrimonia eupatoria	Rosaceae	NC_066021
Agrimonia pilosa	Rosaceae	NC_050051
Agropyron desertorum	Poaceae	MW309818
Agrostis capillaris	Poaceae	MW143240
Agrostis gigantea	Poaceae	NC_037162
Agrostis stolonifera	Poaceae	NC_008591
Ajuga campylantha	Lamiaceae	MN814851
Ajuga campylanthoides	Lamiaceae	MN814852
Alchemilla pedata	Rosaceae	NC_049038
Alisma plantago-aquatica	Alismataceae	NC_044108
Alliaria petiolata	Brassicaceae	GCA_020283515.1
Allium anisopodium	Amaryllidaceae	NC_068830
Allium bidentatum	Amaryllidaceae	NC_068829
Allium nikolaii	Amaryllidaceae	NC_068793
Allium ramosum	Amaryllidaceae	MH159131
Allium sativum	Amaryllidaceae	GCA_014155895.2
Allium senescens	Amaryllidaceae	ON008503
Allium strictum	Amaryllidaceae	NC_049106
Alnus alnobetula subsp. crispa	Betulaceae	MF136495
Alnus alnobetula subsp. maximowiczii	Betulaceae	NC_036754
Alnus formosana	Betulaceae	NC_061930
Alnus glutinosa	Betulaceae	GCA_003254965.1
Alnus glutinosa subsp. barbata	Betulaceae	MF136501
Alnus incana	Betulaceae	NC_036752
Alnus japonica	Betulaceae	NC_036753
Alnus rubra	Betulaceae	NC_036757
Alopecurus aequalis	Poaceae	NC_047228
Alopecurus arundinaceus	Poaceae	NC_037163
Alopecurus pratensis	Poaceae	NC_067048
Amaranthus albus	Amaranthaceae	NC_065857
Amaranthus blitoides	Amaranthaceae	NC_065859
Amaranthus caudatus	Amaranthaceae	NC_040143
Amaranthus cruentus	Amaranthaceae	GCA_019425755.1
Amaranthus hybridus	Amaranthaceae	NC_053787
Amaranthus hypochondriacus	Amaranthaceae	GCA_000753965.2
Amaranthus palmeri	Amaranthaceae	GCA_019776075.1
Amaranthus retroflexus	Amaranthaceae	MW646089
Amaranthus spinosus	Amaranthaceae	NC_065858
Amaranthus tricolor	Amaranthaceae	GCA_026216705.1
Amaranthus tuberculatus	Amaranthaceae	GCA_000180655.1
Amblystegium serpens	Amblystegiaceae	NC_049069
Ambrosia artemisiifolia	Asteraceae	GCA_024762085.1
Ambrosia trifida	Asteraceae	NC_036810
Amelanchier alnifolia	Rosaceae	NC_045314
Amelanchier arborea	Rosaceae	NC_045313
Amelanchier bartramiana	Rosaceae	NC_045315
Amelanchier humilis	Rosaceae	NC_045317
Amelanchier interior	Rosaceae	NC_045318
Amelanchier sanguinea	Rosaceae	NC_045320
Amelanchier spicata	Rosaceae	MK920292
Amphidium sp. 49156	Orthotrichaceae	MW429503
Anaphalis sinica	Asteraceae	NC_034648
Andreaea regularis	Andreaeaceae	ON768814
Andreaea regularis	Andreaeaceae	NC_068856
Andreaea rupestris var. fauriei	Andreaeaceae	MW561627
Andreaea wangiana	Andreaeaceae	NC_046759
Androsace laxa	Primulaceae	NC_039347
Anemone alpina	Ranunculaceae	NC_063528
Anemone altaica	Ranunculaceae	NC_064389
Anemone narcissiflora	Ranunculaceae	NC_045879
Anemone nemorosa	Ranunculaceae	NC_066446
Anemone occidentalis	Ranunculaceae	NC_063529
Anemone patens	Ranunculaceae	ON454195
Anemone patens subsp. multifida	Ranunculaceae	MN025345
Anemone raddeana	Ranunculaceae	NC_041526
Anemone reflexa	Ranunculaceae	NC_054280
Anethum foeniculum	Apiaceae	GCA_003724115.2
Anethum graveolens	Apiaceae	NC_029470
Aneura pinguis	Aneuraceae	NC_026901
Angelica amurensis	Apiaceae	MW436378
Angelica anomala	Apiaceae	NC_057139
Angelica dahurica	Apiaceae	NC_029392
Angelica decursiva	Apiaceae	NC_057130
Angelica gigas	Apiaceae	NC_029393
Angelica laevigata	Apiaceae	MW696157
Angelica saxatilis	Apiaceae	MW436381
Anomobryum gemmigerum	Bryaceae	ON310499
Anomodon rugelii	Anomodontaceae	ON310497
Anomodon rugelii	Anomodontaceae	NC_016121
Apocynum cannabinum	Apocynaceae	MG963229
Apocynum venetum	Apocynaceae	GCA_019593545.1
Apopellia endiviifolia	Pelliaceae	NC_019628
Aquilegia barnebyi	Ranunculaceae	NC_053820
Aquilegia coerulea	Ranunculaceae	GCA_002738505.1
Aquilegia ecalcarata	Ranunculaceae	NC_041529
Aquilegia eximia	Ranunculaceae	GCA_023053565.1
Aquilegia kansuensis	Ranunculaceae	GCA_020826895.1
Arabis hirsuta	Brassicaceae	NC_009268
Arabis montbretiana	Brassicaceae	GCA_001484125.2
Arabis nemorensis	Brassicaceae	GCA_902206195.3
Arabis nordmanniana	Brassicaceae	GCA_001484925.1
Arabis stelleri	Brassicaceae	NC_068066
Arabis stelleri subsp. japonica	Brassicaceae	KY126841
Arctium lappa	Asteraceae	GCA_023525745.1
Arctostaphylos glauca	Ericaceae	GCA_019985065.2
Arenaria serpyllifolia	Caryophyllaceae	NC_065316
Artemisia absinthium	Asteraceae	NC_066024
Artemisia absinthium var. calcigena	Asteraceae	MK188885
Artemisia annua	Asteraceae	GCA_014162995.1
Artemisia argyi	Asteraceae	NC_030785
Artemisia dracunculus	Asteraceae	NC_066025
Artemisia frigida	Asteraceae	NC_020607
Artemisia giraldii	Asteraceae	NC_064134
Artemisia gmelinii	Asteraceae	NC_031399
Artemisia scoparia	Asteraceae	NC_045286
Artemisia selengensis	Asteraceae	NC_039647
Artemisia stechmanniana	Asteraceae	OP823401
Artemisia tridentata	Asteraceae	GCA_023558565.1
Aruncus dioicus var. kamtschaticus	Rosaceae	MW115132
Aruncus sp. JP-2022a	Rosaceae	ON507927
Asarum heterotropoides	Asaraceae	MK577409
Asarum heterotropoides var. seoulense	Asaraceae	MN132860
Asarum minus	Asaraceae	MG554423
Asarum sieboldii	Asaraceae	NC_037190
Asplenium komarovii	Aspleniaceae	MZ064529
Asplenium pekinense	Aspleniaceae	NC_035837
Asplenium scolopendrium var. americanum	Aspleniaceae	MZ329814
Asplenium scolopendrium var. scolopendrium	Aspleniaceae	MZ329815
Aster ageratoides	Asteraceae	NC_058273
Aster altaicus	Asteraceae	NC_034996
Aster flaccidus	Asteraceae	NC_052918
Aster indicus	Asteraceae	NC_040126
Aster tataricus	Asteraceae	NC_042913
Astragalus galactites	Fabaceae	NC_058825
Astragalus laxmannii	Fabaceae	NC_052923
Astragalus melilotoides	Fabaceae	ON854659
Astragalus membranaceus	Fabaceae	ON930434
Astragalus mongholicus	Fabaceae	NC_029828
Astragalus scaberrimus	Fabaceae	NC_058245
Atrichum angustatum	Polytrichaceae	NC_058541
Atrichum angustatum	Polytrichaceae	NC_024520
Atriplex gmelinii	Chenopodiaceae	NC_059062
Aulacomnium turgidum	Aulacomniaceae	NC_060995
Avena brevis	Poaceae	NC_044172
Avena clauda	Poaceae	NC_044167
Avena fatua	Poaceae	NC_044170
Avena longiglumis	Poaceae	GCA_910589755.1
Avena nuda	Poaceae	NC_044147
Avena strigosa	Poaceae	NC_044171
Barbarea verna	Brassicaceae	NC_009269
Barbarea vulgaris	Brassicaceae	GCA_001920985.1
Bartramia pomiformis	Bartramiaceae	NC_050047
Bartramia pomiformis	Bartramiaceae	NC_024519
Bassia scoparia	Chenopodiaceae	GCA_008642245.1
Bazzania praerupta	Lepidoziaceae	NC_043785
Beckmannia syzigachne	Poaceae	MT653696
Berberis thunbergii	Berberidaceae	GCA_003290165.1
Beta patula	Chenopodiaceae	GCA_005862465.1
Beta vulgaris	Chenopodiaceae	GCA_002917755.1
Beta vulgaris subsp. maritima	Chenopodiaceae	FQ014231
Betula cordifolia	Betulaceae	NC_037473
Betula fruticosa	Betulaceae	NC_064122
Betula nana	Betulaceae	GCA_000327005.1
Betula occidentalis	Betulaceae	NC_039993
Betula pubescens	Betulaceae	NC_039996
Bidens frondosa	Asteraceae	NC_050965
Bidens hawaiensis	Asteraceae	GCA_021521415.1
Bidens parviflora	Asteraceae	NC_060633
Bidens parviflora	Asteraceae	NC_062670
Bidens pilosa	Asteraceae	NC_046793
Bidens pilosa	Asteraceae	NC_062673
Bidens tripartita	Asteraceae	NC_058915
Bidens tripartita	Asteraceae	NC_062671
Bistorta coriacea	Polygonaceae	MW770449
Bistorta emodi	Polygonaceae	NC_066665
Bistorta macrophylla	Polygonaceae	NC_068876
Bistorta officinalis	Polygonaceae	NC_065784
Bistorta vivipara	Polygonaceae	NC_060351
Boechera breweri	Brassicaceae	NC_049593
Boechera divaricarpa	Brassicaceae	GCA_026770425.1
Boechera laevigata	Brassicaceae	NC_049596
Boechera puberula	Brassicaceae	GCA_900406335.1
Boechera retrofracta	Brassicaceae	GCA_015832515.1
Boechera stricta	Brassicaceae	GCA_018361395.1
Botrychium lunaria	Ophioglossaceae	NC_048457
Botrychium sp. ternatum/japonicum	Ophioglossaceae	KM817789
Botrychium ternatum	Ophioglossaceae	NC_060644
Boykinia aconitifolia	Saxifragaceae	MN496058
Brachypodium distachyon	Poaceae	GCA_000005505.4
Brachypodium pinnatum	Poaceae	KY636081
Brachypodium sylvaticum	Poaceae	NC_058601
Brachythecium rivulare	Brachytheciaceae	NC_031212
Brassica cretica	Brassicaceae	GCA_003260655.2
Brassica juncea	Brassicaceae	GCA_018703725.1
Brassica napus	Brassicaceae	GCA_020379485.1
Brassica nigra	Brassicaceae	GCA_016432835.1
Brassica rapa	Brassicaceae	GCA_000309985.3
Brassica rapa subsp. oleifera	Brassicaceae	NC_016125
Brassica rapa subsp. rapa	Brassicaceae	NC_049891
Braya alpina	Brassicaceae	NC_050786
Braya humilis	Brassicaceae	NC_035515
Braya rosea	Brassicaceae	NC_050787
Bromus biebersteinii	Poaceae	MW309816
Bromus inermis	Poaceae	NC_067047
Bromus tectorum	Poaceae	KY636083
Bryum argenteum	Bryaceae	NC_058542
Bucklandiella orthotrichacea	Grimmiaceae	NC_026974
Bupleurum bicaule	Apiaceae	NC_057641
Bupleurum euphorbioides	Apiaceae	NC_053888
Bupleurum falcatum	Apiaceae	NC_027834
Bupleurum scorzonerifolium	Apiaceae	NC_057640
Butomus umbellatus	Butomaceae	NC_051949
Buxbaumia aphylla	Buxbaumiaceae	NC_046056
Buxbaumia aphylla	Buxbaumiaceae	NC_024518
Cakile arctica	Brassicaceae	NC_056081
Cakile edentula	Brassicaceae	NC_056082
Cakile maritima	Brassicaceae	NC_049614
Cakile maritima subsp. baltica	Brassicaceae	NC_056090
Cakile maritima subsp. euxina	Brassicaceae	NC_056089
Cakile maritima subsp. islandica	Brassicaceae	NC_056088
Calamagrostis epigeios	Poaceae	NC_067046
Calendula arvensis	Asteraceae	NC_066014
Calendula officinalis	Asteraceae	NC_066028
Calla palustris	Araceae	MN046887
Callicladium imponens	Callicladiaceae	NC_024516
Calliergonella cuspidata	Pylaisiaceae	NC_049070
Callitriche palustris	Plantaginaceae	MW774642
Callitriche stagnalis	Plantaginaceae	NC_066447
Caltha palustris	Ranunculaceae	NC_041532
Calypogeia arguta	Calypogeiaceae	NC_035978
Calypogeia fissa	Calypogeiaceae	NC_043787
Calypogeia fissa subsp. fissa	Calypogeiaceae	MF401632
Calypogeia fissa subsp. neogaea	Calypogeiaceae	NC_035980
Calypogeia integristipula	Calypogeiaceae	NC_035977
Calypogeia suecica	Calypogeiaceae	NC_035979
Calystegia soldanella	Convolvulaceae	LC729542
Camelina hispida	Brassicaceae	GCA_023657505.1
Camelina laxa	Brassicaceae	GCA_024034495.1
Camelina neglecta	Brassicaceae	GCA_023864065.1
Campanula takesimana	Campanulaceae	GCA_026119855.1
Campanula zangezura	Campanulaceae	NC_057269
Campylium stellatum	Amblystegiaceae	NC_049072
Capsella bursa-pastoris	Brassicaceae	GCA_001974645.1
Capsella grandiflora	Brassicaceae	NC_028517
Capsella rubella	Brassicaceae	GCA_000375325.1
Caragana jubata	Fabaceae	MT211963
Caragana microphylla	Fabaceae	NC_032691
Caragana stenophylla	Fabaceae	NC_057610
Cardamine abchasica	Brassicaceae	NC_060863
Cardamine bipinnata	Brassicaceae	NC_060865
Cardamine bulbifera	Brassicaceae	NC_049603
Cardamine enshiensis (nom. nud.)	Brassicaceae	NC_064375
Cardamine glanduligera	Brassicaceae	NC_049606
Cardamine heptaphylla	Brassicaceae	NC_060864
Cardamine hirsuta	Brassicaceae	NC_049607
Cardamine kitaibelii	Brassicaceae	NC_049610
Cardamine lyrata	Brassicaceae	NC_062128
Cardamine macrophylla	Brassicaceae	MF405340
Cardamine occulta	Brassicaceae	MZ043777
Cardamine pentaphyllos	Brassicaceae	NC_049617
Cardamine quinquefolia	Brassicaceae	NC_049620
Cardamine resedifolia	Brassicaceae	GCA_014578085.1
Carduus acanthoides	Asteraceae	NC_053725
Carduus crispus	Asteraceae	NC_053726
Carduus tenuiflorus	Asteraceae	NC_053727
Carex alatauensis	Cyperaceae	NC_061251
Carex capillifolia	Cyperaceae	NC_061252
Carex cristatella	Cyperaceae	GCA_024447775.1
Carex laevissima	Cyperaceae	NC_060846
Carex lithophila	Cyperaceae	NC_068625
Carex littledalei	Cyperaceae	GCA_011114355.1
Carex microglochin	Cyperaceae	NC_061254
Carex myosuroides	Cyperaceae	NC_063519
Carex neurocarpa	Cyperaceae	NC_036037
Carex scoparia	Cyperaceae	GCA_024447655.1
Carex siderosticta	Cyperaceae	ON920465
Carlina acaulis	Asteraceae	NC_063929
Carum buriaticum	Apiaceae	NC_066719
Carum carvi	Apiaceae	NC_029889
Centaurea cyanus	Asteraceae	NC_066898
Centaurea diffusa	Asteraceae	NC_024286
Centaurea maculosa	Asteraceae	NC_060470
Cerastium arvense	Caryophyllaceae	MH627219
Cerastium glomeratum	Caryophyllaceae	NC_066897
Ceratodon purpureus	Ditrichaceae	GCA_014871385.1
Ceratophyllum demersum	Ceratophyllaceae	NC_009962
Chamaenerion angustifolium	Onagraceae	GCA_946814005.1
Chamaenerion angustifolium subsp. angustifolium	Onagraceae	NC_061021
Chamaenerion angustifolium subsp. circumvagum	Onagraceae	NC_061014
Chelidonium majus	Papaveraceae	NC_046829
Chenopodium acuminatum	Chenopodiaceae	NC_054154
Chenopodium album	Chenopodiaceae	NC_034950
Chenopodium ficifolium	Chenopodiaceae	NC_041200
Chenopodium formosanum	Chenopodiaceae	GCA_024500155.1
Chenopodium pallidicaule	Chenopodiaceae	GCA_001687005.1
Chenopodium quinoa	Chenopodiaceae	GCA_001683475.1
Chionoloma tenuirostre	Pottiaceae	NC_028040
Chrysanthemum boreale	Asteraceae	NC_037388
Chrysanthemum boreale	Asteraceae	NC_039757
Chrysanthemum chanetii	Asteraceae	NC_064343
Chrysanthemum lavandulifolium	Asteraceae	GCA_022545495.1
Chrysanthemum rupestre	Asteraceae	LC667675
Chrysanthemum seticuspe	Asteraceae	GCA_019973895.1
Chrysosplenium alternifolium	Saxifragaceae	NC_051986
Chrysosplenium davidianum	Saxifragaceae	NC_067002
Chrysosplenium flagelliferum	Saxifragaceae	NC_067006
Chrysosplenium grayanum	Saxifragaceae	NC_067018
Chrysosplenium kamtschaticum	Saxifragaceae	NC_051988
Chrysosplenium macrophyllum	Saxifragaceae	MK973001
Chrysosplenium nudicaule	Saxifragaceae	MZ424445
Chrysosplenium pilosum	Saxifragaceae	NC_067001
Chrysosplenium ramosum	Saxifragaceae	MK973002
Chrysosplenium serreanum	Saxifragaceae	NC_067003
Chrysosplenium sinicum	Saxifragaceae	NC_051987
Cichorium endivia	Asteraceae	GCA_023376185.1
Cichorium intybus	Asteraceae	GCA_023525715.1
Cicuta virosa	Apiaceae	NC_037711
Cirsium japonicum	Asteraceae	NC_053767
Cirsium setosum	Asteraceae	NC_052868
Clematis alpina subsp. ochotensis	Ranunculaceae	MT876505
Clematis alpina subsp. sibirica	Ranunculaceae	MT876514
Clematis armandii	Ranunculaceae	ON520699
Clematis chinensis	Ranunculaceae	NC_066718
Clematis ligusticifolia	Ranunculaceae	NC_065282
Clematis orientalis	Ranunculaceae	OL333100
Clematis rehderiana	Ranunculaceae	ON520704
Clematis serratifolia	Ranunculaceae	NC_060523
Clematis terniflora	Ranunculaceae	NC_028000
Clematis tibetana	Ranunculaceae	ON520705
Clematis virginiana	Ranunculaceae	NC_065293
Climacium americanum	Climaciaceae	NC_024515
Climacium dendroides	Climaciaceae	NC_051864
Climacium dendroides	Climaciaceae	NC_053886
Clinopodium chinense	Lamiaceae	NC_050943
Closterium baillyanum	Closteriaceae	NC_022860
Closterium sp. NIES-67	Closteriaceae	LC704716
Closterium sp. NIES-68	Closteriaceae	LC704714
Cochlearia anglica	Brassicaceae	LT629874
Cochlearia islandica	Brassicaceae	NC_029254
Cochlearia officinalis	Brassicaceae	GCA_900406305.1
Cochlearia tridactylites	Brassicaceae	NC_029332
Codriophorus aciculare	Grimmiaceae	NC_026784
Comarum salesovianum	Rosaceae	NC_050931
Comastoma pulmonarium	Gentianaceae	NC_050654
Conioselinum chinense	Apiaceae	MW436382
Conocephalum conicum	Conocephalaceae	MT023025
Conocephalum salebrosum	Conocephalaceae	MT023023
Consolida ajacis	Ranunculaceae	NC_041534
Consolida orientalis	Ranunculaceae	NC_047292
Convolvulus arvensis	Convolvulaceae	NC_054224
Coptis chinensis	Ranunculaceae	GCA_015680905.1
Corydalis bungeana	Papaveraceae	NC_059880
Corydalis impatiens	Papaveraceae	NC_060862
Corydalis stricta	Papaveraceae	NC_066124
Corydalis turtschaninovii	Papaveraceae	MK264351
Cotoneaster acutifolius	Rosaceae	NC_060456
Cotoneaster buxifolius	Rosaceae	NC_045356
Cotoneaster foveolatus	Rosaceae	NC_060459
Cotoneaster langei	Rosaceae	NC_060450
Cotoneaster microphyllus	Rosaceae	NC_045339
Cotoneaster moupinensis	Rosaceae	NC_060335
Cotoneaster obscurus	Rosaceae	NC_060336
Crataegus bretschneideri	Rosaceae	MW963339
Crataegus cuneata	Rosaceae	NC_058896
Crataegus marshallii	Rosaceae	MK920293
Crataegus mollis	Rosaceae	NC_062346
Crataegus pinnatifida var. major	Rosaceae	NC_065486
Crataegus rhipidophylla	Rosaceae	NC_062345
Crataegus scabrifolia	Rosaceae	NC_065672
Crepidiastrum denticulatum	Asteraceae	NC_042149
Crepidiastrum lanceolatum	Asteraceae	NC_046512
Crepidiastrum sonchifolium	Asteraceae	NC_046513
Crepis rigescens	Asteraceae	NC_061360
Cryptogramma acrostichoides	Pteridaceae	NC_040211
Cuscuta australis	Convolvulaceae	GCA_003260385.1
Cuscuta campestris	Convolvulaceae	GCA_900332095.2
Cuscuta epithymum	Convolvulaceae	GCA_945859915.1
Cuscuta europaea	Convolvulaceae	GCA_945859875.1
Cynanchum wilfordii	Apocynaceae	GCA_025388415.1
Cypripedium bardolphianum	Orchidaceae	OL741711
Cypripedium calceolus	Orchidaceae	NC_045400
Cypripedium calcicola	Orchidaceae	OM066272
Cypripedium formosanum	Orchidaceae	NC_026772
Cypripedium franchetii	Orchidaceae	OM066277
Cypripedium guttatum	Orchidaceae	OM066278
Cypripedium macranthos	Orchidaceae	NC_024421
Cypripedium maoxianense	Orchidaceae	OM066283
Cypripedium x ventricosum	Orchidaceae	OM066286
Dactylis glomerata	Poaceae	GCA_007115705.1
Dactylorhiza majalis	Orchidaceae	NC_044644
Dactylorhiza viridis	Orchidaceae	NC_056192
Dactylorhiza viridis var. coreana	Orchidaceae	MN200382
Daphne kiusiana	Thymelaeaceae	NC_035896
Daphne odora	Thymelaeaceae	NC_060829
Daphne retusa	Thymelaeaceae	NC_057148
Daphne sp. TX-2022a	Thymelaeaceae	OM764663
Daphne tangutica	Thymelaeaceae	NC_042950
Dasiphora fruticosa	Rosaceae	NC_036423
Datura metel	Solanaceae	OM066075
Datura stramonium	Solanaceae	GCA_018107945.1
Delphinium maackianum	Ranunculaceae	NC_047293
Delphinium yunnanense	Ranunculaceae	NC_056321
Descurainia erodiifolia	Brassicaceae	NC_049625
Dianthus caryophyllus	Caryophyllaceae	GCA_023091065.1
Dianthus chinensis	Caryophyllaceae	NC_053731
Dianthus longicalyx	Caryophyllaceae	NC_050834
Diapensia purpurea	Diapensiaceae	MG719845
Didymodon constrictus	Pottiaceae	ON310498
Dilutineuron laevigatum	Grimmiaceae	NC_025931
Diphyscium foliosum	Diphysciaceae	NC_046057
Diplophyllum taxifolium	Scapaniaceae	NC_053890
Diplophyllum taxifolium	Scapaniaceae	NC_054215
Diplotaxis tenuifolia	Brassicaceae	GCA_014822095.1
Ditrichum rhynchostegium	Ditrichaceae	LC716918
Ditrichum rhynchostegium	Ditrichaceae	LC716919
Douinia plicata	Scapaniaceae	NC_051003
Douinia plicata	Scapaniaceae	NC_054214
Draba aizoides	Brassicaceae	NC_049623
Draba nemorosa	Brassicaceae	NC_009272
Draba oligosperma	Brassicaceae	NC_049629
Draba oreades	Brassicaceae	NC_037760
Draba verna	Brassicaceae	NC_049633
Dracocephalum heterophyllum	Lamiaceae	NC_068133
Dracocephalum moldavica	Lamiaceae	NC_062584
Dracocephalum palmatum	Lamiaceae	NC_031874
Dracocephalum psammophilum	Lamiaceae	NC_061214
Drosera capensis	Droseraceae	GCA_001925005.1
Drosera peltata	Droseraceae	MZ297473
Drosera rotundifolia	Droseraceae	NC_029770
Dryas alaskensis	Rosaceae	GCA_026122645.1
Dryas drummondii	Rosaceae	GCA_003254865.1
Dryas octopetala	Rosaceae	GCA_025631235.1
Drymocallis saviczii	Rosaceae	NC_050966
Dryopteris blanfordii	Dryopteridaceae	LT827127
Dryopteris crassirhizoma	Dryopteridaceae	NC_050008
Dryopteris decipiens	Dryopteridaceae	NC_035854
Dryopteris filix-mas	Dryopteridaceae	LT618774
Dryopteris fragrans	Dryopteridaceae	KX418656
Dryopteris fulgens	Dryopteridaceae	NC_067596
Dryopteris goeringiana	Dryopteridaceae	NC_050006
Dryopteris sieboldii	Dryopteridaceae	MN623354
Dryopteris sinonepalensis	Dryopteridaceae	NC_067600
Dysphania ambrosioides	Chenopodiaceae	GCA_026401315.1
Echinochloa crus-galli	Poaceae	GCA_020466025.1
Echium plantagineum	Boraginaceae	GCA_003412495.2
Elaeagnus angustifolia	Elaeagnaceae	GCA_019593565.1
Elaeagnus macrophylla	Elaeagnaceae	NC_028066
Elaeagnus multiflora	Elaeagnaceae	LC522136
Elaeagnus pungens	Elaeagnaceae	NC_058887
Elymus breviaristatus	Poaceae	MT644142
Elymus ciliaris	Poaceae	MK775252
Elymus gmelinii	Poaceae	NC_066043
Elymus longiaristatus	Poaceae	MN703670
Elymus pendulinus	Poaceae	NC_066045
Elymus repens	Poaceae	NC_058753
Elymus sibiricus	Poaceae	NC_058919
Elymus trachycaulus	Poaceae	NC_050404
Elymus virginicus	Poaceae	NC_058750
Epilobium amurense subsp. amurense	Onagraceae	NC_061013
Epilobium amurense subsp. cephalostigma	Onagraceae	NC_061015
Epilobium cylindricum	Onagraceae	NC_061016
Epilobium minutiflorum	Onagraceae	NC_061011
Epilobium royleanum	Onagraceae	NC_061023
Epilobium sikkimense	Onagraceae	NC_061019
Epipactis gigantea	Orchidaceae	NC_041184
Epipactis helleborine	Orchidaceae	NC_041185
Epipactis mairei	Orchidaceae	NC_030705
Epipactis purpurata	Orchidaceae	NC_041188
Epipactis veratrifolia	Orchidaceae	NC_030708
Equisetum hyemale	Equisetaceae	NC_020146
Equisetum ramosissimum	Equisetaceae	NC_062377
Equisetum xylochaetum	Equisetaceae	NC_065985
Eragrostis nindensis	Poaceae	GCA_012490785.1
Eragrostis tef	Poaceae	GCA_024500355.1
Eremopyrum distans	Poaceae	MH285851
Erigeron annuus	Asteraceae	NC_067595
Erigeron annuus	Asteraceae	ON507990
Erigeron canadensis	Asteraceae	GCA_010389155.1
Erigeron philadelphicus	Asteraceae	GCA_024320915.1
Erucastrum elatum	Brassicaceae	GCA_900406325.1
Erysimum cheiranthoides	Brassicaceae	GCA_011420285.1
Erysimum cheiri	Brassicaceae	GCA_900406345.1
Erysimum odoratum	Brassicaceae	NC_049638
Erysimum pusillum	Brassicaceae	GCA_900406355.1
Erythranthe guttata	Phrymaceae	GCA_000504015.1
Eschscholzia californica	Papaveraceae	GCA_002897215.1
Euonymus europaeus	Celastraceae	NC_060645
Euonymus fortunei	Celastraceae	NC_057058
Euonymus hamiltonianus	Celastraceae	NC_037518
Euonymus maackii	Celastraceae	NC_057059
Euonymus macropterus	Celastraceae	NC_062702
Euonymus oxyphyllus	Celastraceae	NC_062703
Euonymus schensianus	Celastraceae	NC_036019
Euphorbia esula	Euphorbiaceae	GCA_002919075.1
Euphorbia helioscopia	Euphorbiaceae	MN199031
Euphorbia humifusa	Euphorbiaceae	NC_062451
Euphorbia pekinensis	Euphorbiaceae	NC_058897
Euphorbia peplus	Euphorbiaceae	NC_058989
Euphorbia sp. NW-2021b	Euphorbiaceae	MW300678
Euphrasia arctica	Orobanchaceae	GCA_014843705.1
Euphrasia regelii	Orobanchaceae	NC_045041
Eutrema botschantzevii	Brassicaceae	NC_029379
Eutrema heterophyllum	Brassicaceae	GCA_002933915.1
Eutrema salsugineum	Brassicaceae	GCA_000478725.1
Fagopyrum esculentum	Polygonaceae	GCA_004303065.2
Fagopyrum tataricum	Polygonaceae	GCA_002319775.1
Fallopia multiflora	Polygonaceae	MF611851
Festuca ovina	Poaceae	MN309824
Fissidens nobilis	Fissidentaceae	NC_044155
Fragaria chiloensis	Rosaceae	NC_019601
Fragaria daltoniana	Rosaceae	NC_058804
Fragaria iinumae	Rosaceae	GCA_009720345.1
Fragaria iturupensis	Rosaceae	NC_062836
Fragaria moschata	Rosaceae	NC_062593
Fragaria nipponica	Rosaceae	GCA_000512025.1
Fragaria nubicola	Rosaceae	GCA_000511995.1
Fragaria orientalis	Rosaceae	GCA_000517285.1
Fragaria vesca	Rosaceae	GCA_000184155.1
Fragaria vesca subsp. americana	Rosaceae	GU363535
Fragaria vesca subsp. bracteata	Rosaceae	NC_018766
Fragaria vesca subsp. vesca	Rosaceae	NC_015206
Fragaria virginiana	Rosaceae	NC_019602
Fragaria viridis	Rosaceae	NC_048474
Fragaria x ananassa	Rosaceae	GCA_019022445.1
Frangula alnus	Rhamnaceae	NC_068506
Fraxinus cuspidata	Oleaceae	GCA_903798385.1
Fraxinus dipetala	Oleaceae	GCA_902829195.1
Fraxinus platypoda	Oleaceae	GCA_903798405.1
Fraxinus quadrangulata	Oleaceae	GCA_903798255.1
Fraxinus sieboldiana	Oleaceae	GCA_902876705.1
Fraxinus velutina	Oleaceae	GCA_902837555.1
Frullania nodulosa	Frullaniaceae	NC_043783
Funaria hygrometrica	Funariaceae	NC_058544
Funaria hygrometrica	Funariaceae	NC_024523
Gagea triflora	Liliaceae	MT261157
Galearis cyclochila	Orchidaceae	NC_046818
Galeopsis bifida	Lamiaceae	MT731954
Galinsoga parviflora	Asteraceae	NC_046787
Galinsoga quadriradiata	Asteraceae	NC_031853
Galium porrigens	Rubiaceae	GCA_012274505.1
Galium spurium	Rubiaceae	NC_065832
Gentiana algida	Gentianaceae	NC_065764
Gentiana cruciata	Gentianaceae	MN199136
Gentiana dahurica	Gentianaceae	GCA_024500145.1
Gentiana frigida	Gentianaceae	NC_063903
Gentiana leucomelaena	Gentianaceae	MT905404
Gentiana lutea	Gentianaceae	MN199129
Gentiana macrophylla	Gentianaceae	GCA_026214975.1
Gentiana purpurea	Gentianaceae	MN199160
Gentiana scabra	Gentianaceae	NC_053842
Gentiana terglouensis	Gentianaceae	MN199132
Gentiana tibetica	Gentianaceae	NC_030319
Gentiana triflora	Gentianaceae	NC_058535
Gentiana zollingeri	Gentianaceae	NC_058884
Gentianopsis barbata	Gentianaceae	MZ579704
Gentianopsis grandis	Gentianaceae	NC_049879
Geranium koreanum	Geraniaceae	NC_063552
Geranium thunbergii	Geraniaceae	NC_063551
Geum aleppicum	Rosaceae	NC_060733
Geum macrophyllum	Rosaceae	NC_053765
Geum urbanum	Rosaceae	GCA_946800695.1
Glechoma longituba	Lamiaceae	MK609928
Glyceria arkansana	Poaceae	NC_050406
Goodyera biflora	Orchidaceae	NC_064114
Goodyera malipoensis	Orchidaceae	MW589514
Goodyera repens	Orchidaceae	MW589518
Goodyera rosulacea	Orchidaceae	NC_046819
Gymnomitrion concinnatum	Gymnomitriaceae	NC_040132
Gypsophila huashanensis	Caryophyllaceae	NC_067946
Gypsophila oldhamiana	Caryophyllaceae	NC_058757
Haplocladium microphyllum	Leskeaceae	NC_050974
Hedysarum petrovii	Fabaceae	MT120797
Hedysarum taipeicum	Fabaceae	NC_046493
Helianthus annuus	Asteraceae	GCA_002127325.2
Helianthus atrorubens	Asteraceae	NC_058796
Helianthus grosseserratus	Asteraceae	MT302568
Helianthus hirsutus	Asteraceae	MT302566
Helianthus microcephalus	Asteraceae	NC_057462
Helianthus pauciflorus subsp. pauciflorus	Asteraceae	MT302564
Helianthus salicifolius	Asteraceae	NC_057461
Helianthus silphioides	Asteraceae	NC_058798
Helianthus strumosus	Asteraceae	MT302567
Hemerocallis citrina	Asphodelaceae	GCA_017893485.1
Heracleum yungningense	Apiaceae	NC_047287
Hippophae rhamnoides subsp. caucasica	Elaeagnaceae	MT512452
Hordeum bogdanii	Poaceae	NC_043839
Hordeum brevisubulatum	Poaceae	MT386010
Hordeum brevisubulatum subsp. violaceum	Poaceae	MW266081
Hordeum jubatum	Poaceae	MZ397993
Hordeum marinum	Poaceae	GCA_022496015.1
Hordeum murinum	Poaceae	KY636107
Hordeum vulgare	Poaceae	GCA_904849725.1
Hordeum vulgare subsp. vulgare	Poaceae	NC_008590
Hordeum vulgare var. distichon	Poaceae	MW531731
Huperzia serrata f. longipetiolata	Lycopodiaceae	KY609860
Hylotelephium erythrostictum	Crassulaceae	MZ519882
Hylotelephium ewersii	Crassulaceae	MN794014
Hylotelephium verticillatum	Crassulaceae	NC_052738
Hylotelephium viviparum	Crassulaceae	NC_063661
Hypericum ascyron	Hypericaceae	MZ424306
Hypericum perforatum	Hypericaceae	GCA_012979155.1
Ilex asprella	Aquifoliaceae	GCA_023539305.1
Ilex paraguariensis	Aquifoliaceae	GCA_905181385.1
Impatiens glandulifera	Balsaminaceae	GCA_907164915.1
Inula linariifolia	Asteraceae	NC_063571
Inula racemosa	Asteraceae	NC_060313
Iris atrofusca	Iridaceae	NC_063915
Iris domestica	Iridaceae	NC_050833
Iris germanica	Iridaceae	NC_062594
Iris loczyi	Iridaceae	MT254070
Iris sanguinea	Iridaceae	NC_029227
Iris setosa	Iridaceae	NC_056182
Iris speculatrix	Iridaceae	OK274247
Iris uniflora	Iridaceae	NC_056183
Iris victoris	Iridaceae	NC_068840
Iris virginica	Iridaceae	GCA_025631175.1
Isatis lusitanica	Brassicaceae	GCA_900406415.1
Isatis tinctoria	Brassicaceae	GCA_010577795.1
Isoetes echinospora	Isoetaceae	MG668903
Isoetes engelmannii	Isoetaceae	GCA_011763485.2
Isoetes flaccida	Isoetaceae	NC_014675
Isoetes luetzelburgii	Isoetaceae	MW255544
Isoetes orientalis	Isoetaceae	NC_065385
Isoetes taiwanensis	Isoetaceae	GCA_021234155.1
Jacobaea vulgaris	Asteraceae	NC_015543
Juncus alatus	Juncaceae	NC_061306
Juncus bufonius	Juncaceae	NC_061307
Juncus compressus	Juncaceae	NC_061308
Juncus effusus	Juncaceae	GCA_946800655.1
Juncus inflexus	Juncaceae	GCA_024447665.1
Juncus tenuis	Juncaceae	NC_061311
Koenigia alpina	Polygonaceae	NC_066667
Koenigia divaricata	Polygonaceae	NC_066669
Koenigia islandica	Polygonaceae	NC_066671
Koenigia mollis var. rudis	Polygonaceae	MZ573794
Lactuca biennis	Asteraceae	NC_066732
Lactuca canadensis	Asteraceae	NC_066736
Lactuca floridana	Asteraceae	NC_066739
Lactuca hirsuta	Asteraceae	NC_066778
Lactuca indica	Asteraceae	NC_066745
Lactuca ludoviciana	Asteraceae	NC_066748
Lactuca plumieri	Asteraceae	NC_066754
Lactuca quercina	Asteraceae	NC_066755
Lactuca racemosa	Asteraceae	NC_066788
Lactuca raddeana	Asteraceae	NC_056380
Lactuca serriola	Asteraceae	NC_066758
Lactuca sibirica	Asteraceae	NC_066760
Lactuca tatarica	Asteraceae	NC_058613
Lactuca triangulata	Asteraceae	NC_066763
Lagotis yunnanensis	Plantaginaceae	NC_056954
Lamium amplexicaule	Lamiaceae	MT473770
Lamium takeshimense	Lamiaceae	MN240520
Lappula myosotis	Boraginaceae	NC_060614
Larix cajanderi	Pinaceae	GCA_007814255.1
Larix decidua	Pinaceae	NC_016058
Larix gmelinii	Pinaceae	GCA_007814485.1
Larix gmelinii var. olgensis	Pinaceae	MF990370
Larix griffithii	Pinaceae	NC_061646
Larix griffithii var. speciosa	Pinaceae	NC_061650
Larix kaempferi	Pinaceae	GCA_013171265.2
Larix occidentalis	Pinaceae	FJ899578
Larix sibirica	Pinaceae	GCA_004151065.2
Lathyrus davidii	Fabaceae	NC_027073
Lathyrus graminifolius	Fabaceae	NC_027074
Lathyrus japonicus	Fabaceae	NC_027075
Lathyrus littoralis	Fabaceae	NC_027076
Lathyrus ochroleucus	Fabaceae	NC_027077
Lathyrus odoratus	Fabaceae	NC_027150
Lathyrus palustris	Fabaceae	NC_027078
Lathyrus sativus	Fabaceae	GCA_902207245.1
Lathyrus tuberosus	Fabaceae	GCA_022829125.1
Lathyrus venosus	Fabaceae	NC_027080
Leersia japonica	Poaceae	NC_034766
Leersia perrieri	Poaceae	GCA_000325765.3
Lemna minor	Araceae	NC_010109
Lemna minuta	Araceae	GCA_024174645.1
Lepidium africanum	Brassicaceae	GCA_900406405.1
Lepidium apetalum	Brassicaceae	NC_051540
Lepidium campestre	Brassicaceae	GCA_009757365.2
Lepidium latifolium	Brassicaceae	NC_053830
Lepidium meyenii	Brassicaceae	NC_034363
Lepidium perfoliatum	Brassicaceae	NC_049663
Lepidium sativum	Brassicaceae	GCA_023374145.1
Lepidium virginicum	Brassicaceae	NC_009273
Leucanthemum maximum	Asteraceae	NC_046827
Leucanthemum virgatum	Asteraceae	NC_047461
Leucanthemum vulgare	Asteraceae	NC_047460
Lewinskya incana	Orthotrichaceae	NC_042174
Lewinskya speciosa	Orthotrichaceae	NC_026121
Leymus angustus	Poaceae	NC_068583
Leymus arenarius	Poaceae	NC_063960
Leymus chinensis	Poaceae	NC_044900
Leymus cinereus	Poaceae	NC_068544
Leymus condensatus	Poaceae	NC_068543
Leymus coreanus	Poaceae	NC_068542
Leymus komarovii	Poaceae	NC_058744
Leymus mollis	Poaceae	NC_063961
Leymus multicaulis	Poaceae	NC_058746
Leymus racemosus	Poaceae	NC_058747
Leymus racemosus subsp. sabulosus	Poaceae	MW628904
Leymus ramosus	Poaceae	NC_068585
Leymus secalinus	Poaceae	NC_068586
Leymus triticoides	Poaceae	NC_058745
Ligularia biceps	Asteraceae	OK448480
Ligularia hodgsonii	Asteraceae	NC_039381
Ligularia intermedia	Asteraceae	NC_039382
Ligularia mongolica	Asteraceae	NC_039384
Ligularia veitchiana	Asteraceae	NC_039385
Ligusticum acuminatum	Apiaceae	NC_065483
Ligusticum chuanxiong	Apiaceae	NC_061684
Limonium bicolor	Plumbaginaceae	GCA_023374045.1
Linnaea borealis	Caprifoliaceae	NC_045056
Linum grandiflorum	Linaceae	NC_058845
Linum narbonense	Linaceae	NC_058855
Lithospermum erythrorhizon	Boraginaceae	GCA_019722365.1
Lolium arundinaceum	Poaceae	NC_011713
Lolium perenne	Poaceae	GCA_019359855.1
Lolium rigidum	Poaceae	GCA_022539505.1
Lomatogonium perenne	Gentianaceae	NC_050659
Lonicera caerulea var. edulis	Caprifoliaceae	OP345475
Lonicera chrysantha	Caprifoliaceae	MW242826
Lonicera hispida	Caprifoliaceae	NC_040962
Lonicera japonica	Caprifoliaceae	GCA_021464415.1
Lonicera maackii	Caprifoliaceae	GCA_023512865.1
Lonicera maximowiczii	Caprifoliaceae	NC_050941
Lonicera periclymenum	Caprifoliaceae	NC_066027
Lonicera praeflorens	Caprifoliaceae	NC_039635
Lonicera ruprechtiana	Caprifoliaceae	NC_056986
Lonicera sachalinensis	Caprifoliaceae	NC_039637
Lonicera tatarica	Caprifoliaceae	NC_059719
Lotus corniculatus	Fabaceae	MT528596
Lotus japonicus	Fabaceae	GCA_000181115.2
Lupinus albus	Fabaceae	GCA_010261695.1
Lupinus angustifolius	Fabaceae	GCA_001865875.1
Lupinus luteus	Fabaceae	NC_023090
Lupinus micranthus	Fabaceae	KU726828
Luzula sylvatica	Juncaceae	GCA_946800325.1
Lycopus europaeus	Lamiaceae	NC_064128
Lycopus lucidus var. hirtus	Lamiaceae	MT980792
Lysimachia congestiflora	Primulaceae	NC_045275
Lysimachia mauritiana	Primulaceae	NC_060700
Macropodium nivale	Brassicaceae	GCA_900406455.1
Marchantia paleacea	Marchantiaceae	GCA_014180765.2
Marchantia paleacea subsp. diptera	Marchantiaceae	LC035012
Marchantia polymorpha	Marchantiaceae	GCA_003032435.1
Marchantia polymorpha subsp. ruderalis	Marchantiaceae	NC_037507
Marchantia polymorpha subsp. ruderalis	Marchantiaceae	NC_037508
Matricaria chamomilla var. recutita	Asteraceae	ON641376
Medicago arabica	Fabaceae	GCA_946800305.1
Medicago ruthenica	Fabaceae	GCA_018208015.1
Medicago truncatula	Fabaceae	GCA_003473485.2
Melampyrum roseum	Orobanchaceae	NC_053791
Melampyrum roseum	Orobanchaceae	MW221932
Melampyrum roseum var. japonicum	Orobanchaceae	OL999303
Melampyrum setaceum	Orobanchaceae	NC_068006
Melica scabrosa	Poaceae	NC_050212
Mentha canadensis	Lamiaceae	NC_044082
Mentha longifolia	Lamiaceae	GCA_001642375.2
Mentha spicata	Lamiaceae	NC_037247
Mentha spicata	Lamiaceae	ON631245
Mentha x piperita	Lamiaceae	NC_047475
Mentha x verticillata	Lamiaceae	NC_063687
Menyanthes trifoliata	Menyanthaceae	NC_041436
Mercurialis annua	Euphorbiaceae	GCA_937616625.1
Metzgeria furcata	Metzgeriaceae	NC_043888
Micranthes melanocentra	Saxifragaceae	NC_056191
Mielichhoferia elongata	Mniaceae	NC_036945
Mitella diphylla	Saxifragaceae	NC_042925
Mitella formosana	Saxifragaceae	NC_042926
Molinia caerulea	Poaceae	MF035989
Monotropa hypopitys	Ericaceae	GCA_002855965.1
Myurella julacea	Plagiotheciaceae	NC_053275
Myurella julacea	Plagiotheciaceae	NC_054351
Myuroclada maximowiczii	Brachytheciaceae	NC_052723
Myuroclada maximowiczii	Brachytheciaceae	MT834960
Najas flexilis	Hydrocharitaceae	NC_021936
Nardus stricta	Poaceae	NC_036695
Neottia cordata	Orchidaceae	NC_041189
Neottia fugongensis	Orchidaceae	NC_030711
Neottia pinetorum	Orchidaceae	NC_030710
Neottia suzukii	Orchidaceae	NC_041447
Niphotrichum elongatum	Grimmiaceae	NC_026890
Niphotrichum ericoides	Grimmiaceae	NC_026540
Noccaea caerulescens	Brassicaceae	GCA_900406465.1
Noccaea goesingensis	Brassicaceae	GCA_900406475.1
Nuphar advena	Nymphaeaceae	GCA_024653005.1
Nuphar japonica	Nymphaeaceae	NC_045072
Nuphar longifolia	Nymphaeaceae	NC_037843
Nuphar pumila	Nymphaeaceae	NC_037844
Nuphar shimadae	Nymphaeaceae	NC_037845
Nymphaea alba var. rubra	Nymphaeaceae	MK040444
Nymphaea amazonum	Nymphaeaceae	NC_056818
Nymphaea colorata	Nymphaeaceae	GCA_008831285.2
Nymphaea potamophila	Nymphaeaceae	NC_057564
Nymphaea thermarum	Nymphaeaceae	GCA_011799765.1
Odontarrhena argentea	Brassicaceae	GCA_900406245.1
Oenothera biennis	Onagraceae	GCA_025802395.1
Origanum majorana	Lamiaceae	MT385088
Orostachys fimbriata	Crassulaceae	NC_053952
Orostachys iwarenge	Crassulaceae	NC_068862
Orostachys malacophylla	Crassulaceae	NC_068861
Orostachys minuta	Crassulaceae	NC_063662
Orthotrichum diaphanum	Orthotrichaceae	NC_029356
Orthotrichum gymnostomum	Orthotrichaceae	NC_031391
Orthotrichum obtusifolium	Orthotrichaceae	NC_031767
Orthotrichum rogeri	Orthotrichaceae	NC_026212
Orthotrichum rogeri	Orthotrichaceae	KM873610
Orthotrichum stellatum	Orthotrichaceae	NC_058546
Orthotrichum stellatum	Orthotrichaceae	NC_024522
Oxalis corniculata	Oxalidaceae	NC_051971
Oxalis stricta	Oxalidaceae	GCA_024708375.1
Oxybasis glauca	Chenopodiaceae	NC_047226
Oxygraphis glacialis	Ranunculaceae	NC_041538
Oxyria digyna	Polygonaceae	MN564931
Oxyria sinensis	Polygonaceae	NC_032031
Oxytropis aciphylla	Fabaceae	NC_064361
Oxytropis arctobia	Fabaceae	NC_050861
Oxytropis glabra	Fabaceae	NC_056975
Oxytropis ochrocephala	Fabaceae	GCA_020916435.1
Oxytropis splendens	Fabaceae	NC_050860
Panicum capillare	Poaceae	NC_030493
Panicum hallii	Poaceae	GCA_002211085.2
Panicum miliaceum	Poaceae	GCA_002895445.3
Panicum virgatum	Poaceae	GCA_016808335.1
Papaver alboroseum	Papaveraceae	NC_065204
Papaver armeniacum	Papaveraceae	GCA_023531295.1
Papaver atlanticum	Papaveraceae	GCA_023531105.1
Papaver bracteatum	Papaveraceae	GCA_023529315.1
Papaver dubium	Papaveraceae	NC_065205
Papaver hultenii var. salmonicolor	Papaveraceae	OM174283
Papaver lapponicum	Papaveraceae	NC_065208
Papaver lapponicum subsp. occidentale	Papaveraceae	OM174286
Papaver orientale	Papaveraceae	NC_037832
Papaver pseudo-orientale	Papaveraceae	NC_065210
Paris japonica	Melanthiaceae	NC_044637
Paris liiana	Melanthiaceae	NC_052909
Paris luquanensis	Melanthiaceae	NC_033514
Paris polyphylla var. chinensis	Melanthiaceae	NC_033517
Paris rugosa	Melanthiaceae	NC_038170
Paris vietnamensis	Melanthiaceae	NC_033519
Parnassia brevistyla	Celastraceae	NC_065698
Parnassia pusilla	Celastraceae	NC_065697
Pedicularis cephalantha	Orobanchaceae	NC_060560
Pedicularis muscicola	Orobanchaceae	NC_046853
Pedicularis oederi var. sinensis	Orobanchaceae	MW770457
Pedicularis rudis	Orobanchaceae	NC_060688
Penstemon barbatus	Plantaginaceae	GCA_003313485.1
Penstemon centranthifolius	Plantaginaceae	GCA_000737435.1
Penstemon cyananthus	Plantaginaceae	GCA_000281005.1
Penstemon davidsonii	Plantaginaceae	GCA_000280985.1
Penstemon fruticosus	Plantaginaceae	GCA_000281025.1
Penstemon grinnellii	Plantaginaceae	GCA_000737425.1
Persicaria chinensis	Polygonaceae	NC_050358
Persicaria hydropiper	Polygonaceae	NC_067040
Persicaria maackiana	Polygonaceae	NC_061657
Persicaria neofiliformis	Polygonaceae	NC_068870
Persicaria perfoliata	Polygonaceae	NC_060649
Persicaria pubescens	Polygonaceae	MK234901
Petasites japonicus	Asteraceae	NC_056924
Petasites tatewakianus	Asteraceae	LC735685
Peucedanum pubescens	Apiaceae	ON872189
Peucedanum terebinthaceum	Apiaceae	NC_053641
Peucedanum wawrae	Apiaceae	NC_067882
Phegopteris decursive-pinnata	Thelypteridaceae	MN623353
Phleum pratense	Poaceae	NC_067044
Phragmites australis	Poaceae	GCA_021018715.1
Phragmites australis subsp. americanus	Poaceae	NC_060780
Phragmites australis subsp. berlandieri	Poaceae	NC_060779
Physaria acutifolia	Brassicaceae	GCA_900406485.1
Physaria fendleri	Brassicaceae	GCA_900406525.1
Physaria ovalifolia	Brassicaceae	GCA_900406505.1
Physaria pinetorum	Brassicaceae	MK637778
Physocarpus amurensis	Rosaceae	NC_065734
Picea abies	Pinaceae	GCA_900067695.1
Picea brachytyla	Pinaceae	NC_063591
Picea engelmannii	Pinaceae	GCA_009831015.1
Picea glauca	Pinaceae	GCA_000966675.3
Picea jezoensis	Pinaceae	NC_029374
Picea koyamae	Pinaceae	LT727878
Picea mariana	Pinaceae	NC_050064
Picea obovata	Pinaceae	LT727883
Picea omorika	Pinaceae	LT727887
Picea pungens	Pinaceae	NC_067714
Picea schrenkiana	Pinaceae	NC_057270
Picea sitchensis	Pinaceae	GCA_010110895.2
Picea smithiana	Pinaceae	MW354332
Picea torano	Pinaceae	LT727886
Pimpinella rhomboidea var. tenuiloba	Apiaceae	MG719855
Pimpinella smithii	Apiaceae	NC_061043
Pinguicula alpina	Lentibulariaceae	NC_056190
Pinguicula ehlersiae	Lentibulariaceae	NC_023463
Pinguicula primuliflora	Lentibulariaceae	GCA_025802335.1
Pinus albicaulis	Pinaceae	FJ899566
Pinus banksiana	Pinaceae	FJ899571
Pinus contorta	Pinaceae	NC_011153
Pinus koraiensis	Pinaceae	NC_004677
Pinus lambertiana	Pinaceae	GCA_001447015.2
Pinus monticola	Pinaceae	FJ899580
Pinus mugo	Pinaceae	JN854181
Pinus ponderosa	Pinaceae	NC_067715
Pinus pumila	Pinaceae	NC_041108
Pinus resinosa	Pinaceae	FJ899556
Pinus rigida	Pinaceae	NC_065459
Pinus sibirica	Pinaceae	NC_028552
Pinus strobus	Pinaceae	FJ899560
Pinus strobus	Pinaceae	MN965285
Pinus sylvestris	Pinaceae	GCA_900143225.1
Plagiochila chinensis	Plagiochilaceae	NC_043784
Plagiomnium acutum	Mniaceae	MZ297476
Plantago asiatica	Plantaginaceae	NC_060521
Plantago depressa	Plantaginaceae	NC_041161
Plantago lagopus	Plantaginaceae	NC_041420
Plantago ovata	Plantaginaceae	NC_041421
Plantago sp. JP-2021	Plantaginaceae	MK558819
Platanthera japonica	Orchidaceae	NC_037440
Platanthera ussuriensis	Orchidaceae	MN686021
Plenogemma phyllantha	Orthotrichaceae	NC_031394
Pleurozia purpurea	Pleuroziaceae	NC_013444
Pleurozium schreberi	Hylocomiaceae	GCA_006891605.1
Poa alsodes	Poaceae	NC_050407
Poa saltuensis	Poaceae	NC_050408
Poa supina	Poaceae	NC_067045
Pogonatum inflexum	Polytrichaceae	MK131350
Pohlia cruda	Mniaceae	NC_056136
Pohlia nutans	Mniaceae	GCA_022496805.1
Polemonium chinense	Polemoniaceae	NC_050355
Polygala arillata	Polygalaceae	NC_056971
Polygala japonica	Polygalaceae	NC_052912
Polygala karensium	Polygalaceae	NC_056968
Polygala tenuifolia	Polygalaceae	NC_050829
Polygonatum acuminatifolium	Asparagaceae	NC_058569
Polygonatum cirrhifolium	Asparagaceae	NC_053687
Polygonatum curvistylum	Asparagaceae	NC_058554
Polygonatum hunanense	Asparagaceae	NC_058226
Polygonatum jinzhaiense	Asparagaceae	NC_058561
Polygonatum nodosum	Asparagaceae	NC_058564
Polygonatum praecox	Asparagaceae	NC_068900
Polygonatum zanlanscianense	Asparagaceae	NC_058227
Polygonum aviculare	Polygonaceae	GCA_934048045.1
Polygonum cuspidatum	Polygonaceae	NC_057435
Polypodium glycyrrhiza	Polypodiaceae	KP136832
Polypodium vulgare	Polypodiaceae	MT984517
Polystichum acrostichoides	Dryopteridaceae	GCA_025802375.1
Polytrichum commune	Polytrichaceae	NC_060348
Polytrichum commune	Polytrichaceae	NC_039775
Populus balsamifera	Salicaceae	NC_024735
Populus davidiana	Salicaceae	GCA_014885075.1
Populus deltoides	Salicaceae	GCA_015852605.2
Populus glandulosa	Salicaceae	NC_058278
Populus laurifolia	Salicaceae	NC_037415
Populus maximowiczii	Salicaceae	NC_060732
Populus pruinosa	Salicaceae	GCA_026413675.1
Populus simonii	Salicaceae	GCA_007827005.2
Populus tomentosa	Salicaceae	GCA_018804465.1
Populus tremuloides	Salicaceae	NC_058279
Populus x sibirica	Salicaceae	GCA_019202695.1
Porella perrottetiana	Porellaceae	NC_043780
Porella platyphylla	Porellaceae	NC_043908
Potamogeton crispus	Potamogetonaceae	ON782298
Potentilla anserina	Rosaceae	GCA_933775445.1
Potentilla centigrana	Rosaceae	NC_041209
Potentilla chinensis	Rosaceae	MN871983
Potentilla freyniana	Rosaceae	NC_041210
Potentilla freyniana var. 'chejuensis'	Rosaceae	MK472813
Potentilla glabra	Rosaceae	NC_056926
Potentilla micrantha	Rosaceae	HG931056
Potentilla parvifolia	Rosaceae	NC_053696
Potentilla stolonifera	Rosaceae	NC_044418
Primula alpicola	Primulaceae	KY861055
Primula beesiana	Primulaceae	NC_046770
Primula bulleyana	Primulaceae	NC_046947
Primula chionantha	Primulaceae	MW924109
Primula florindae	Primulaceae	KY861053
Primula matthioli subsp. pekinensis	Primulaceae	KY235373
Primula palinuri	Primulaceae	NC_061708
Primula poissonii	Primulaceae	NC_024543
Primula pulchella	Primulaceae	NC_050246
Primula sikkimensis	Primulaceae	NC_050243
Primula sinensis	Primulaceae	NC_030609
Primula veris	Primulaceae	GCA_000788445.1
Primula vialii	Primulaceae	NC_065387
Primula vulgaris	Primulaceae	GCA_001077355.1
Primula waltonii	Primulaceae	NC_058808
Prunella vulgaris	Lamiaceae	NC_039654
Pseudanomodon attenuatus	Neckeraceae	NC_058540
Pseudanomodon attenuatus	Neckeraceae	NC_021931
Pseudoroegneria spicata	Poaceae	MH285855
Pseudoroegneria strigosa	Poaceae	MT385863
Pseudoturritis turrita	Brassicaceae	GCA_900406555.1
Pteridium aquilinum subsp. aquilinum	Dennstaedtiaceae	NC_014348
Pteridium aquilinum subsp. japonicum	Dennstaedtiaceae	MT747831
Ptilidium ciliare	Ptilidiaceae	NC_043907
Ptilidium ciliare var. pulcherrimum	Ptilidiaceae	NC_015402
Puccinellia distans	Poaceae	NC_054281
Puccinellia tenuiflora	Poaceae	GCA_012064385.1
Racomitrium lanuginosum	Grimmiaceae	NC_029452
Radula japonica	Radulaceae	NC_043781
Ranunculus austro-oreganus	Ranunculaceae	KX639503
Ranunculus macranthus	Ranunculaceae	NC_008796
Ranunculus pekinensis	Ranunculaceae	NC_060613
Ranunculus yunnanensis	Ranunculaceae	NC_063514
Raphanus raphanistrum	Brassicaceae	GCA_019706035.1
Rhamnus crenata	Rhamnaceae	LC635131
Rhamnus globosa	Rhamnaceae	NC_057506
Rhodiola bupleuroides	Crassulaceae	NC_060674
Rhodiola henryi	Crassulaceae	NC_060676
Rhodiola kirilowii	Crassulaceae	NC_052736
Rhodiola liciae	Crassulaceae	NC_060678
Rhodiola ovatisepala	Crassulaceae	MN794328
Rhodiola rhodantha	Crassulaceae	MN794330
Rhodiola sacra	Crassulaceae	NC_052735
Rhododendron anthopogonoides	Ericaceae	NC_069024
Rhododendron calophytum	Ericaceae	NC_061396
Rhododendron capitatum	Ericaceae	NC_067871
Rhododendron concinnum	Ericaceae	MT239366
Rhododendron datiandingense	Ericaceae	NC_057644
Rhododendron griersonianum	Ericaceae	GCA_018127125.1
Rhododendron kawakamii	Ericaceae	NC_058233
Rhododendron molle	Ericaceae	GCA_025413875.1
Rhododendron mucronatum	Ericaceae	GCA_019656295.1
Rhododendron oreodoxa var. fargesii	Ericaceae	OL639014
Rhododendron ovatum	Ericaceae	GCA_019656835.1
Rhododendron platypodum	Ericaceae	NC_053746
Rhododendron przewalskii	Ericaceae	NC_069023
Rhododendron simsii	Ericaceae	GCA_014282245.1
Rhododendron williamsianum	Ericaceae	GCA_009746105.1
Rhytidiadelphus loreus	Hylocomiaceae	GCA_947034895.1
Ribes odoratum	Grossulariaceae	MT081309
Ribes roezlii	Grossulariaceae	MN496076
Riccia fluitans	Ricciaceae	NC_042887
Riccia fluitans	Ricciaceae	NC_043906
Rorippa amphibia	Brassicaceae	ON411624
Rorippa sylvestris	Brassicaceae	ON411625
Rosa acicularis	Rosaceae	NC_068090
Rosa arvensis	Rosaceae	NC_061263
Rosa chinensis	Rosaceae	GCA_002994745.2
Rosa fedtschenkoana	Rosaceae	NC_061268
Rosa maximowicziana	Rosaceae	NC_040960
Rosa multiflora	Rosaceae	GCA_002564525.1
Rosa persica	Rosaceae	GCA_025331145.1
Rosa praelucens	Rosaceae	NC_037492
Rosa sterilis (nom. nud.)	Rosaceae	NC_053909
Rosa x damascena	Rosaceae	GCA_001662545.1
Rubus bambusarum	Rosaceae	NC_056916
Rubus eucalyptus	Rosaceae	NC_057620
Rubus glandulosopunctatus	Rosaceae	NC_057624
Rubus pectinaris	Rosaceae	NC_056944
Rubus reflexus var. lanceolobus	Rosaceae	MT576937
Rubus takesimensis	Rosaceae	NC_037991
Rubus tephrodes	Rosaceae	NC_060615
Rumex hypogaeus	Polygonaceae	NC_050054
Rumex nepalensis	Polygonaceae	NC_057504
Ruppia brevipedunculata	Cymodoceaceae	NC_051974
Salix arbutifolia	Salicaceae	GCA_025169955.1
Salix brachista	Salicaceae	GCA_009078335.1
Salix daphnoides	Salicaceae	MW435427
Salix fragilis	Salicaceae	MW435430
Salix hastata	Salicaceae	MW435433
Salix herbacea	Salicaceae	MW435436
Salix lapponum	Salicaceae	MW435437
Salix myrtilloides	Salicaceae	MW435441
Salix repens subsp. rosmarinifolia	Salicaceae	MW435447
Salix suchowensis	Salicaceae	GCA_017552425.1
Salix triandroides	Salicaceae	NC_058986
Salix udensis	Salicaceae	NC_068758
Salix udensis	Salicaceae	ON012191
Salix viminalis	Salicaceae	NC_068759
Salix viminalis	Salicaceae	ON012194
Salvia azurea	Lamiaceae	MT156371
Salvia chanroenica	Lamiaceae	MW381777
Salvia grandifolia	Lamiaceae	MT156379
Salvia hispanica	Lamiaceae	GCA_023119035.1
Salvia karwinskii	Lamiaceae	MT156372
Salvia miltiorrhiza	Lamiaceae	GCA_016432925.1
Salvia semiatrata	Lamiaceae	MT156370
Salvia splendens	Lamiaceae	GCA_004379255.2
Salvia yangii	Lamiaceae	NC_050902
Sambucus javanica	Adoxaceae	NC_051520
Sanguisorba officinalis	Rosaceae	NC_044694
Sanguisorba sitchensis	Rosaceae	NC_044691
Sanguisorba tenuifolia	Rosaceae	NC_042223
Sanguisorba tenuifolia var. alba	Rosaceae	NC_044692
Sanionia uncinata	Amblystegiaceae	NC_025668
Sanionia uncinata	Amblystegiaceae	NC_027974
Sarmentypnum exannulatum	Amblystegiaceae	NC_049076
Sarmentypnum sarmentosum	Amblystegiaceae	NC_049071
Saussurea albifolia	Asteraceae	NC_062456
Saussurea calcicola	Asteraceae	NC_061397
Saussurea chabyoungsanica	Asteraceae	NC_036677
Saussurea costus	Asteraceae	NC_067730
Saussurea gnaphalodes	Asteraceae	ON756032
Saussurea involucrata	Asteraceae	NC_029465
Saussurea lhozhagensis	Asteraceae	NC_044729
Saussurea lyrata	Asteraceae	NC_067784
Saussurea salicifolia	Asteraceae	NC_057621
Saxifraga montana	Saxifragaceae	NC_061958
Saxifraga sinomontana	Saxifragaceae	MN104589
Saxifraga stolonifera	Saxifragaceae	NC_037882
Scapania ampliata	Scapaniaceae	NC_052751
Scapania ciliata	Scapaniaceae	NC_043786
Schizachne purpurascens	Poaceae	NC_050410
Scrophularia buergeriana	Scrophulariaceae	NC_031437
Scrophularia cephalantha	Scrophulariaceae	NC_057296
Scrophularia dentata	Scrophulariaceae	NC_036942
Scrophularia henryi	Scrophulariaceae	NC_036943
Scrophularia ningpoensis	Scrophulariaceae	NC_053823
Scutellaria baicalensis	Lamiaceae	GCA_005771605.1
Scutellaria galericulata	Lamiaceae	GCA_946800675.1
Scutellaria przewalskii	Lamiaceae	MN128382
Scutellaria scordifolia	Lamiaceae	NC_052883
Secale cereale	Poaceae	GCA_016097815.1
Secale strictum subsp. kuprijanovii	Poaceae	LC645210
Sedum album	Crassulaceae	GCA_006409495.1
Sedum kurilense	Crassulaceae	NC_068771
Sedum plumbizincicola	Crassulaceae	OP588116
Sedum sarmentosum	Crassulaceae	NC_023085
Setaria italica	Poaceae	GCA_000263155.2
Setaria viridis	Poaceae	GCA_005286985.1
Sibbaldia aphanopetala	Rosaceae	NC_050967
Sibbaldianthe bifurca	Rosaceae	NC_052882
Silene atrocastanea	Caryophyllaceae	NC_061184
Silene atsaensis	Caryophyllaceae	ON527036
Silene caespitella	Caryophyllaceae	ON527037
Silene chalcedonica	Caryophyllaceae	NC_023359
Silene chalcedonica	Caryophyllaceae	MW580983
Silene conoidea	Caryophyllaceae	NC_023358
Silene jenisseensis	Caryophyllaceae	MN723869
Silene latifolia	Caryophyllaceae	GCA_003260165.1
Silene noctiflora	Caryophyllaceae	GCA_009801015.1
Silene uniflora	Caryophyllaceae	GCA_018983105.1
Silene vulgaris	Caryophyllaceae	NC_016727
Silene wilfordii	Caryophyllaceae	NC_035225
Sinapis alba	Brassicaceae	GCA_012274485.2
Sinapis arvensis	Brassicaceae	NC_035303
Sinapis arvensis	Brassicaceae	NC_031896
Sisymbrium altissimum	Brassicaceae	GCA_900406495.1
Sisymbrium irio	Brassicaceae	GCA_000411075.1
Sisymbrium officinale	Brassicaceae	MK637802
Sium ventricosum	Apiaceae	OM009290
Smelowskia altaica	Brassicaceae	MK637789
Smelowskia calycina	Brassicaceae	MK637794
Smelowskia integrifolia	Brassicaceae	NC_049636
Solanum acaule	Solanaceae	LC613138
Solanum actaeibotrys	Solanaceae	NC_062865
Solanum dulcamara	Solanaceae	GCA_947179165.1
Solanum melongena	Solanaceae	GCA_000787875.1
Solanum pinnatisectum	Solanaceae	GCA_009887355.1
Solanum x juzepczukii	Solanaceae	GCA_009849685.1
Solenostoma sphaerocarpum	Solenostomataceae	NC_043909
Solidago decurrens	Asteraceae	NC_053705
Sonchus arvensis	Asteraceae	NC_054161
Sonchus asper	Asteraceae	NC_048510
Sonchus berteroanus	Asteraceae	NC_051923
Sonchus brachyotus	Asteraceae	NC_058614
Sonchus brassicifolius	Asteraceae	NC_051922
Sonchus canariensis	Asteraceae	NC_042381
Sonchus fragilis	Asteraceae	NC_063468
Sonchus pustulatus	Asteraceae	NC_063463
Sorbus discolor	Rosaceae	NC_068723
Sorbus filipes	Rosaceae	NC_068533
Sorbus foliolosa	Rosaceae	NC_068526
Sorbus helenae	Rosaceae	NC_068536
Sorbus hupehensis	Rosaceae	NC_068721
Sorbus koehneana	Rosaceae	NC_063569
Sorbus multijuga	Rosaceae	NC_068724
Sorbus prattii	Rosaceae	MK814479
Sorbus reducta	Rosaceae	NC_068722
Sorbus sargentiana	Rosaceae	NC_068529
Sorbus sp. 0914	Rosaceae	ON049659
Sorbus tianschanica	Rosaceae	NC_068599
Sparganium acaule	Typhaceae	MW829767
Sparganium emersum	Typhaceae	NC_061197
Sparganium erectum subsp. microcarpum	Typhaceae	NC_061200
Sparganium eurycarpum	Typhaceae	NC_058576
Sparganium fallax	Typhaceae	MW874418
Sparganium fluctuans	Typhaceae	NC_061202
Sparganium natans	Typhaceae	NC_058577
Sparganium stoloniferum	Typhaceae	NC_044634
Sparganium stoloniferum subsp. choui	Typhaceae	MW829765
Spergula arvensis	Caryophyllaceae	GCA_901111335.1
Sphagnum fallax	Sphagnaceae	GCA_021442195.1
Sphagnum junghuhnianum	Sphagnaceae	NC_060704
Sphagnum magellanicum	Sphagnaceae	GCA_021904315.1
Sphagnum palustre	Sphagnaceae	NC_024521
Spinacia oleracea	Chenopodiaceae	GCA_002007265.1
Spiraea blumei	Rosaceae	MN418904
Spiraea japonica	Rosaceae	NC_068004
Spiraea mongolica	Rosaceae	NC_051992
Spiraea thunbergii	Rosaceae	NC_064734
Spiraea x vanhouttei	Rosaceae	MZ981785
Spiranthes sinensis	Orchidaceae	NC_064118
Spirodela intermedia	Araceae	GCA_902729315.2
Spirodela polyrhiza	Araceae	GCA_024713555.1
Stachys affinis	Lamiaceae	NC_062803
Stachys byzantina	Lamiaceae	NC_029825
Stachys chamissonis	Lamiaceae	NC_029822
Stachys japonica	Lamiaceae	MT554703
Stachys sylvatica	Lamiaceae	NC_029824
Stellaria dichotoma var. lanceolata	Caryophyllaceae	MN718731
Stipa capillata	Poaceae	GCA_019208055.1
Stuckenia pectinata	Potamogetonaceae	NC_057253
Subularia monticola	Brassicaceae	NC_065151
Swertia cincta	Gentianaceae	MZ261898
Swertia cordata	Gentianaceae	NC_054359
Swertia dilatata	Gentianaceae	MW344298
Swertia hispidicalyx	Gentianaceae	NC_044474
Swertia kouitchensis	Gentianaceae	NC_064129
Syntrichia caninervis	Pottiaceae	GCA_016097705.1
Syntrichia filaris	Pottiaceae	NC_027515
Syntrichia ruralis	Pottiaceae	NC_012052
Tanacetum coccineum	Asteraceae	NC_047308
Tanacetum parthenium	Asteraceae	NC_066023
Tanacetum vulgare	Asteraceae	NC_066029
Taraxacum brevicorniculatum	Asteraceae	NC_032056
Taraxacum coreanum	Asteraceae	NC_059768
Taraxacum erythrospermum	Asteraceae	NC_059769
Taraxacum hallaisanense	Asteraceae	NC_057107
Taraxacum obtusifrons	Asteraceae	NC_031815
Taraxacum platycarpum	Asteraceae	NC_031395
Taraxacum sp. RHS-2016	Asteraceae	KX499523
Tayloria sp. 49123	Splachnaceae	MW429505
Tetraphis pellucida	Tetraphidaceae	NC_024291
Tetraphis pellucida	Tetraphidaceae	NC_024290
Tetraplodon fuegianus	Splachnaceae	NC_028191
Thalictrum aquilegiifolium	Ranunculaceae	NC_058830
Thalictrum foeniculaceum	Ranunculaceae	NC_053570
Thalictrum minus	Ranunculaceae	NC_041544
Thalictrum petaloideum	Ranunculaceae	MK253449
Thalictrum simplex	Ranunculaceae	NC_068627
Thalictrum thalictroides	Ranunculaceae	GCA_013358455.1
Thlaspi arvense	Brassicaceae	GCA_911865555.2
Thuidium sp. 49197	Thuidiaceae	MW429506
Thuidium tamariscinum	Thuidiaceae	GCA_947034885.1
Thymus japonicus	Lamiaceae	NC_046822
Thymus mongolicus	Lamiaceae	NC_046520
Thymus quinquecostatus	Lamiaceae	GCA_024222315.1
Tofieldia ulleungensis	Tofieldiaceae	NC_068654
Tofieldia yoshiiana var. kanwonensis	Tofieldiaceae	OM640091
Trifolium alexandrinum	Fabaceae	MN857160
Trifolium medium	Fabaceae	GCA_003490085.1
Trifolium meduseum	Fabaceae	NC_024166
Trifolium occidentale	Fabaceae	GCA_012979555.1
Trifolium pratense	Fabaceae	GCA_020283565.1
Trifolium repens	Fabaceae	GCA_005869975.1
Trifolium resupinatum	Fabaceae	MN857161
Trifolium subterraneum	Fabaceae	GCA_001742945.1
Trilophozia quinquedentata	Lophoziaceae	NC_037041
Trisetum spicatum	Poaceae	NC_065056
Trollius chinensis	Ranunculaceae	NC_031849
Trollius macropetalus	Ranunculaceae	NC_059918
Trollius ranunculoides	Ranunculaceae	MK253447
Turritis glabra	Brassicaceae	GCA_900406565.1
Tussilago farfara	Asteraceae	MW760850
Typha latifolia	Typhaceae	GCA_019914945.1
Typha orientalis	Typhaceae	NC_050678
Typha przewalskii	Typhaceae	NC_061354
Typha sp. 11CS3675	Typhaceae	NC_061355
Ulmus alata	Ulmaceae	MT165919
Ulmus americana	Ulmaceae	GCA_010015005.3
Ulmus davidiana	Ulmaceae	NC_032718
Ulmus davidiana var. japonica	Ulmaceae	KY244083
Ulmus glabra	Ulmaceae	MT165931
Ulmus laciniata	Ulmaceae	NC_032719
Ulmus laevis	Ulmaceae	NC_064394
Ulmus macrocarpa	Ulmaceae	NC_032720
Ulmus minor	Ulmaceae	MT165939
Ulmus parvifolia	Ulmaceae	NC_049883
Ulmus pumila	Ulmaceae	NC_032721
Ulmus rubra	Ulmaceae	MT165943
Ulmus thomasii	Ulmaceae	MT165946
Ulmus wallichiana	Ulmaceae	MT165948
Ulota crispa	Orthotrichaceae	NC_031393
Ulota hutchinsiae	Orthotrichaceae	NC_024517
Urtica angustifolia	Urticaceae	NC_064944
Urtica dioica	Urticaceae	NC_064948
Urtica hyperborea	Urticaceae	NC_064950
Urtica mairei	Urticaceae	NC_064953
Utricularia gibba	Lentibulariaceae	GCA_002189035.1
Utricularia reniformis	Lentibulariaceae	GCA_009725065.1
Vaccinium bracteatum	Ericaceae	LC521967
Vaccinium corymbosum	Ericaceae	GCA_014504835.1
Vaccinium macrocarpon	Ericaceae	GCA_022606695.1
Valeriana fauriei	Caprifoliaceae	NC_065841
Valeriana officinalis	Caprifoliaceae	NC_045052
Veratrum dahuricum	Melanthiaceae	NC_061625
Veratrum grandiflorum	Melanthiaceae	NC_061622
Veratrum maackii	Melanthiaceae	NC_061620
Veratrum nanchuanense	Melanthiaceae	NC_061621
Veratrum nigrum	Melanthiaceae	NC_061624
Veratrum oblongum	Melanthiaceae	NC_061623
Veratrum patulum	Melanthiaceae	NC_022715
Veratrum stenophyllum	Melanthiaceae	NC_061619
Veratrum taliense	Melanthiaceae	NC_046453
Veronica arvensis	Plantaginaceae	NC_064998
Veronica polita	Plantaginaceae	NC_060687
Veronica undulata	Plantaginaceae	MW783683
Viburnum betulifolium	Adoxaceae	NC_037951
Viburnum carlesii	Adoxaceae	MN985820
Viburnum farreri	Adoxaceae	NC_056112
Viburnum japonicum	Adoxaceae	MH036493
Viburnum odoratissimum	Adoxaceae	NC_046782
Viburnum opulus	Adoxaceae	MT984551
Viburnum schensianum	Adoxaceae	NC_056104
Viburnum utile	Adoxaceae	NC_032296
Vicia faba	Fabaceae	GCA_001375635.1
Vicia ramuliflora	Fabaceae	MN758738
Vinca minor	Apocynaceae	GCA_026122235.1
Viola arcuata	Violaceae	NC_061694
Viola biflora	Violaceae	NC_068138
Viola collina	Violaceae	NC_065001
Viola dissecta	Violaceae	NC_065002
Viola kusanoana	Violaceae	NC_068137
Viola mirabilis	Violaceae	NC_041582
Viola orientalis	Violaceae	NC_068136
Viola patrinii	Violaceae	NC_065006
Viola phalacrocarpa	Violaceae	NC_041583
Viola pubescens	Violaceae	GCA_002752925.1
Viola raddeana	Violaceae	NC_041584
Viola selkirkii	Violaceae	NC_059909
Viola suavis	Violaceae	NC_066026
Viola tricolor	Violaceae	NC_064686
Viola variegata	Violaceae	NC_065007
Zannichellia palustris	Potamogetonaceae	OP748246

## Sheet: Selected mammal genomes
organism_name	information	family_name	assembly_accession
Antilocapra americana	Pronghorn that existed during Pleistocene in North America. Included in Murchie at al. 2021	Antilocapridae	GCA_007570785.1
Bison bison	Wild ox native to North America. Included in Murchie at al. 2021	Bovidae	GCA_000754665.1
Bos grunniens	Domestic yak found throughout Tibeaten Pleatau, Mongolia and Siberia	Bovidae	GCA_005887515.3
Bos mutus	Wild yak found throughout Tibeaten Pleatau, Mongolia and Siberia	Bovidae	GCA_000298355.1
Oreamnos americanus	Mountain goat in North America. Included in Murchie at al. 2021	Bovidae	GCA_009758055.1
Ovibos moschatus	Muskox lives north of the tree line on the arctic tundra. Included in Murchie at al. 2021	Bovidae	GCA_021462335.1
Ovis ammon	Argali sheep found in central Asia and Siberia	Bovidae	GCA_003121645.1
Ovis aries	Domestic sheep live worldwide	Bovidae	GCA_016772045.1
Ovis canadensis	Bighorn sheep found in Canada. Included in Murchie at al. 2021	Bovidae	GCA_004026945.1
Ovis nivicola	Snow sheep from the mountainous areas in the northeast of Siberia	Bovidae	GCA_903231385.1
Saiga tatarica	Saiga antelop survive since the Pleistocene to the present in Eurasia. Included in Murchie at al. 2021	Bovidae	GCA_004024985.1
Canis lupus	Grey wolf common in Northern Hemisphere. Included in Murchie at al. 2021	Canidae	GCA_007922845.1
Canis lupus familiaris	Domestic dogs are now found worldwide. Included in Murchie at al. 2021	Canidae	GCA_014441545.1
Vulpes lagopus	Arctic foxes found in the treeless tundra throughout the arctic regions of Eurasia and North America. Included in Murchie at al. 2021; Wang et al. 2021	Canidae	GCA_018345385.1
Vulpes vulpes	Red foxes found throughout from the Arctic circle to Central America and the steppes of central Asia. Included in Murchie at al. 2021	Canidae	GCA_003160815.1
Castor canadensis	Beavers found throughout North America. Included in Murchie at al. 2021	Castoridae	GCA_001984765.1
Alces alces	Eurasian elk live in North America and Europe. Included in Murchie at al. 2021	Cervidae	GCA_007570765.1
Cervus canadensis	Elk in North America and part of Central and East Asia	Cervidae	GCA_019320065.1
Cervus elaphus	Red deer common in Northern Hemisphere. Included in Murchie at al. 2021	Cervidae	GCA_910594005.1
Megaloceros giganteus	Irish elk lived in Siberia during the Pleistocene	Cervidae	GCA_905120125.1
Odocoileus hemionus	Mule deer occurs over most of North America. Included in Murchie at al. 2021	Cervidae	GCA_020976825.1
Odocoileus virginianus	Whitetail deer inhabit North America. Included in Murchie at al. 2021	Cervidae	GCA_002102435.1
Rangifer tarandus	Reindeer have a nearly circumpolar distribution. Included in Murchie at al. 2021; Wang et al. 2021	Cervidae	GCA_019903745.1
Arvicola amphibius	Water voles inhabit the Paleartic region	Cricetidae	GCA_903992535.2
Microtus agrestis	Short taled field voles that are common in Europe, with a range extending from the Atlantic coast to Lake Baikal	Cricetidae	GCA_902806775.1
Microtus arvalis	Common voles that inhabit large areas of Eurasia	Cricetidae	GCA_007455615.1
Microtus fortis	Reed vole that found in northern and central Eurasia	Cricetidae	GCA_014885135.2
Microtus oeconomus	Tundra vole, Holarctic rodents. Included in Murchie at al. 2021	Cricetidae	GCA_007455595.1
Myodes glareolus	Bank vole found from Europe through Central Asia	Cricetidae	GCA_902806735.1
Ondatra zibethicus	Musckrat found in northern North America. Included in Murchie at al. 2021	Cricetidae	GCA_004026605.1
Peromyscus leucopus	White-footed mouse. Included in Murchie at al. 2021	Cricetidae	GCA_004664715.2
Peromyscus maniculatus	Eastern deer mouse. Included in Murchie at al. 2021	Cricetidae	GCA_003704035.3
Dasypus novemcinctus	Nine-banded armadillos found in South, Central, and North America. Genus included in Murchie et al. 2021	Dasypodidae	GCA_000208655.4
Zapus hudsonius	Meadow jumping mouse throughout northern North America. Included in Murchie at al. 2021	Dipodidae	GCA_004024765.1
Equus caballus	Wild horse evolved in North America and migrated west to Eurasia via the Bering Land Bridge. Included in Murchie at al. 2021; Wang et al. 2021	Equidae	GCA_002863925.1
Equus przewalskii	Mongolian wild horses. Included in Murchie at al. 2021	Equidae	GCA_000696695.1
Erethizon dorsatum	Porcupines live in open tundra and deciduous forests in North America. Included in Murchie at al. 2021	Erethizontidae	GCA_006547115.1
Acinonyx jubatus	North American cheetahs possibly migrated to Asia via the Bering Strait. Included in Murchie et al. 2021. Included in Murchie at al. 2021	Felidae	GCA_003709585.1
Lynx canadensis	Canada lynx live in mature forests with dense undergrowth or open forest in Canada. Included in Murchie at al. 2021	Felidae	GCA_007474595.2
Lynx rufus	Bobcats found throughout North America. Included in Murchie at al. 2021	Felidae	GCA_022079265.1
Panthera leo	African lion. Included in Murchie at al. 2021	Felidae	GCA_018350215.1
Panthera onca	Jaguars. Included in Murchie at al. 2021	Felidae	GCA_004023805.1
Panthera pardus	Leopard. Included in Murchie at al. 2021	Felidae	GCA_001857705.1
Panthera tigris	Tiger. Included in Murchie at al. 2021	Felidae	GCA_018350195.2
Panthera uncia	Snow leopard native to the mountain ranges of Central and South Asia, Himalaya and Siberia	Felidae	GCA_023721935.1
Puma concolor	Common mountain lions in North and South America. Included in Murchie at al. 2021	Felidae	GCA_003327715.1
Lepus americanus	Snowshoe hares found throughout Canada. Included in Murchie at al. 2021; Wang et al. 2021	Leporidae	GCA_004026855.1
Lepus timidus	Mountain hare in Palearctic	Leporidae	GCA_009760805.1
Apodemus sylvaticus	European wood mouse in the Palaeartic region	Muridae	GCA_947179515.1
Mus musculus	House mouse	Muridae	GCA_000001635.9
Gulo gulo	Wolverines in the boreal zone of North America and northern Eurasia. Included in Murchie et al. 2021; Wang et al. 2021	Mustelidae	GCA_024510155.1
Lontra canadensis	North American river otters throughout Canada and the United States	Mustelidae	GCA_010015895.1
Martes zibellina	Small omnivorous mammal primarily inhabiting the forest environments of Russia	Mustelidae	GCA_012583365.1
Mustela erminea	Circumpolar distribution, perfer riparian woodlands, marshes and open forest. Included in Murchie at al. 2021	Mustelidae	GCA_009829155.1
Mustela nigripes	Black-footed ferrets range throughout the interior regions of North America. Included in Murchie at al. 2021	Mustelidae	GCA_022355385.1
Mustela nivalis	Least weasel. Included in Murchie at al. 2021	Mustelidae	GCA_019141155.1
Mustela putorius	Domestic ferret. Included in Wang et al. 2021	Mustelidae	GCA_902207235.1
Mustela putorius furo	Domestic ferret. Included in Wang et al. 2021	Mustelidae	GCA_011764305.2
Neogale vison	Neovison vison. American mink. Included in Murchie et al. 2021	Mustelidae	GCA_020171115.1
Taxidea taxus	American badger in north America. Included in Murchie at al. 2021	Mustelidae	GCA_003697995.1
Ochotona curzoniae	Black-lipped pikas in Tibetan plateau. Included in Murchie at al. 2021	Ochotonidae	GCA_017591425.1
Ochotona princeps	American pika throughout mountainous regions of western North America. Included in Murchie at al. 2021	Ochotonidae	GCA_014633375.1
Glaucomys volans	Southern flying squirrel in North America.	Sciuridae	GCA_020662805.1
Marmota flaviventris	Yellow-bellied marmots in the United States and Canada	Sciuridae	GCA_003676075.3
Marmota monax	North American marmot. Included in Murchie at al. 2021	Sciuridae	GCF_021218885.1
Marmota vancouverensis	Marmots endemic to Canada	Sciuridae	GCA_005458795.1
Tamias sibiricus	Siberian chipmunk found naturally in northern Asia from central Russia to China	Sciuridae	GCA_025594165.1
Urocitellus parryii	Ground squirrel native to the Arctic and Subarctic of North America and Asia	Sciuridae	GCA_003426925.1
Sorex araneus	Eurasian shrew found in Europe extend to lake Baikal. Included in Murchie at al. 2021	Soricidae	GCA_000181275.2
Sorex cinereus	Masked shrew in North America. Included in Murchie at al. 2021	Soricidae	GCA_026122425.1
Sus scrofa	Wild boars, originated in Europe and Asia, widely introduced to North America	Suidae	GCA_000003025.6
Tapirus indicus	Malayan tapirs, tropical terrestrial habitats. Included in Murchie et al. 2021. Included in Murchie at al. 2021	Tapiridae	GCA_004024905.1
Tapirus terrestris	Brazilian tapirs live in tropical forest. Included in Murchie et al. 2021. Included in Murchie at al. 2021	Tapiridae	GCA_004025025.1
Ursus americanus	American black bears, can be found from northern Alaska east across Canada. Included in Murchie at al. 2021; Wang et al. 2021	Ursidae	GCA_020975775.1
Ursus arctos	Brown bear in northern and central Europe and Asia. Included in Murchie at al. 2021	Ursidae	GCA_023065955.1
Ursus thibetanus	Asian black bear, also found in Mongolia and Siberia	Ursidae	GCA_009660055.1
Myotis brandtii	Brandt’s bats in Northern Europe	Vespertilionidae	GCA_000412655.1
Myotis lucifugus	Little brown bats abundant in southern Alaska and Canada	Vespertilionidae	GCA_000147115.1
Bison bonasus	European bison. Included in Murchie et al. 2021	Bovidae	NC_014044
Bison bonasus caucasicus	Subspecies of European bison	Bovidae	KX592176
Bison priscus	Steppe bison found in mammoth steppe in Beringia and North America. Included in Murchie et al. 2021	Bovidae	NC_027233
Bison schoetensacki	Pleistocene woodland bison lived until from the Early Pleistocene to at least the early Middle Pleistocene from western Europe to southern Siberia	Bovidae	NC_033873
Bootherium bombifrons	Extinct from the middle to late Pleistocene of North America. Included in Murchie et al. 2021	Bovidae	NC_044933
Bos primigenius	Exintinct species evolved in Asia and migrated west. Included in Murchie et al. 2021	Bovidae	NC_013996
Ovis ammon ammon	Mountain sheep in Eurasia	Bovidae	NC_047196
Ovis dalli	Dall's sheep in western Canada and Alaska. Included in Murchie et al. 2021	Bovidae	NC_039432
Ovis nivicola lydekkeri	Subspecies of Yakut snow sheep	Bovidae	NC_039431
Canis aureus	Golden jackals native to Southeast Europe, Central Asia and Western Asia	Canidae	NC_067757
Canis latrans	Coyotes native to the Nearctic region	Canidae	NC_008093
Canis lupus chanco	Himalayan wolf living in Central Asia. Included in Murchie et al. 2021	Canidae	NC_010340
Canis lupus lupus	Dingo throughout Australia and in scattered groups across Southeast Asia. Included in Murchie et al. 2021	Canidae	NC_009686
Canis lupus orion	Greenland wolf	Canidae	MK948871
Cuon alpinus	Dhole in Central and Eastern Asia. Included in Murchie et al. 2021	Canidae	NC_013445
Vulpes corsac	Corsac fox detected in Eastern Siberia	Canidae	NC_023958
Castor fiber	Eurasian beavers. Included in Murchie et al. 2021	Castoridae	NC_028625
Alces alces cameloides	Subspecies of Eurasian elk. Included in Murchie et al. 2021	Cervidae	KP405229
Cervus elaphus xanthopygus	Subspecies of red deer. Included in Murchie et al. 2021	Cervidae	NC_013836
Cervus nippon hortulorum	Dybowski's sika deer in Far Eastern Russia	Cervidae	NC_013834
Megaloceros sp. Ari115	Species of extinct irish elk	Cervidae	MW802572
Odocoileus hemionus hemionus	Subspecies of mule deer	Cervidae	CM014077
Rangifer tarandus granti	Subspecies of reindeer	Cervidae	CM026447
Doedicurus sp.	Doedicurus existed during the Pleistocene. Included in Murchie et al. 2021	Chlamyphoridae	KX098449
Doedicurus sp. FD-2016a	Doedicurus existed during the Pleistocene. Included in Murchie et al. 2021	Chlamyphoridae	KU517659
Alticola lemminus	Lemming vole found only in Russia	Cricetidae	MT381922
Alticola macrotis	Large-eared vole found in Mongolia and Russia	Cricetidae	MT381923
Alticola olchonensis	Lake Baikal mountain vole	Cricetidae	MT381924
Alticola strelzovi	Flat-headed vole found in China, Kazakhstan, Mongolia, and Russia	Cricetidae	MT381925
Alticola tuvinicus	Tuva silver vole found in Mongolia and Russia	Cricetidae	MT381926
Dicrostonyx groenlandicus	Bering collared lemming in tundra biomes of Alaska. Included in Murchie et al. 2021	Cricetidae	NC_034313
Dicrostonyx hudsonius	Ungava collared lemming found in the tundra of northern	Cricetidae	NC_034307
Dicrostonyx torquatus	Arctic lemming in the Arctic biomes in Russia. Included in Murchie et al. 2021	Cricetidae	NC_034646
Dicrostonyx torquatus ungulatus	Subspecies of arctic lemming	Cricetidae	MW401673
Lasiopodomys brandtii	Brandt's vole native to shrublands and grasslands in Russia, Mongolia and northern China	Cricetidae	NC_057534
Lasiopodomys mandarinus	Mandarin vole found in central China as well as the southern and central Korean Peninsula	Cricetidae	NC_025283
Lasiopodomys raddei	Narrow-headed voles species complex in Transbaikalia	Cricetidae	MT381929
Lemmus trimucronatus	Small North American lemming	Cricetidae	MT381930
Microtus daghestanicus	Daghestan pine vole found in Russia	Cricetidae	MT381933
Microtus longicaudus	Long-tailed vole found in North America. Included in Murchie et al. 2021	Cricetidae	MT381942
Microtus miurus	A medium-sized vole found in northwestern North America, including Alaska and northwestern Canada. Included in Murchie et al. 2021	Cricetidae	MT381943
Myodes gapperi	Gapper's red-backed vole found in Canada	Cricetidae	NC_068811
Myodes rufocanus	Grey red-backed vole in Siberia	Cricetidae	NC_029477
Myodes rutilus	Northern red-backed vole, holarctic species first described from Siberia. Included in Murchie et al. 2021	Cricetidae	MK482363
Peromyscus maniculatus bairdii	Deer mouse distribut from the northern tree line in Alaska and Canada southward to central Mexico	Cricetidae	NC_039921
Phenacomys intermedius	Western heather vole found across northern Canada from Labrador to the Yukon Territory. Included in Murchie et al. 2021	Cricetidae	MT381941
Synaptomys cooperi	Southern bog lemming in North America	Cricetidae	MT492450
Sicista betulina	Northern birch mouse lives in northern Europe and Asia in forest and marsh zones	Dipodidae	NC_069019
Sicista strandi	Strand's birch mouse endemic to Russia	Dipodidae	NC_063779
Mammut americanum	Mastodons inhabited North and Central America during the late Pliocene up to their extinction 10,000 to 11,000 years ago. Included in Murchie et al. 2021	Elephantidae	NC_035800
Mammuthus columbi	Columbian mammoth inhabited North Americas during the Pleistocene epoch. Included in Murchie et al. 2021	Elephantidae	NC_015529
Mammuthus exilis	Pygmy mammoth descended from the Columbian mammoth of mainland North America	Elephantidae	KX027541
Mammuthus primigenius	Woolly mammoth lived during the Pleistocene until its extinction in the Holocene epoch. Included in Murchie et al. 2021	Elephantidae	NC_007596
Mammuthus sp. Bechan Cave	The dung was found in the arid southwest, North America	Elephantidae	KX712146
Equus ovodovi	Zebra-like horse found to coexist with ancient humans in Russia. Included in Murchie et al. 2021	Equidae	NC_018783
Homotherium latidens	Scimitar cat that inhabited North America and Eurasia during the Pliocene and Pleistocene epochs. Included in Murchie et al. 2021	Felidae	MF871703
Lynx lynx	Eurasian lynx range once extended throughout Russia	Felidae	NC_027083
Neofelis nebulosa	Clouded leopards found south of the Himalayas. Included in Murchie et al. 2021	Felidae	NC_008450
Panthera leo persica	Included in Murchie et al. 2021	Felidae	NC_018053
Smilodon populator	Saber-toothed cat lived in the Americas during the Pleistocene epoch. Included in Murchie et al. 2021	Felidae	MF871700
Lepus arcticus	Arctic hare found in the northernmost regions of Greenland, the Arctic Islands and Canada, Included in Murchie et al. 2021	Leporidae	NC_044769
Lepus europaeus	European hares distribute in Europe and Canada	Leporidae	NC_004028
Lepus othus	Alaskan hare found in northern and western Alaska. Some descriptions also place them at the extreme eastern tip of Siberia.	Leporidae	KJ397608
Lepus tolai	Tolai hare found in China, Mongolia and Siberia	Leporidae	NC_025748
Lepus townsendii	White-tailed jackrabbits found throughout west-central Canada and the United States with an elevation span of 40 to 4,300	Leporidae	NC_024041
Macrauchenia sp. MW-2017	Long llama natived to South America. Included in Murchie et al. 2021	Macraucheniidae	KY611394
Megalonyx jeffersonii	Included in Murchie et al. 2021	Megalonychidae	NC_042736
Megatherium americanum	Included in Murchie et al. 2021	Megatheriidae	NC_042737
Nothrotheriops shastensis	Included in Murchie et al. 2021	Megatheriidae	NC_042753
Mephitis mephitis	Striped skunks have a range spanning most of North America. Included in Murchie et al. 2021	Mephitidae	NC_020648
Apodemus agrarius	Striped field mouse found in Central and Eastern Europe, Central Asia, Southern Siberia	Muridae	NC_016428
Apodemus flavicollis	Yellow-necked mouse in Europe and Scandinavia	Muridae	MN122902
Apodemus peninsulae	Korean field mouse distribut across Northeastern Asia, including the Russian Far East	Muridae	NC_016060
Gulo gulo luscus	Subspecies of wolverine	Mustelidae	CM044935
Martes americana	Included in Murchie et al. 2021	Mustelidae	NC_020642
Martes martes	European pine marten distribut through most portions of continental Eurasia from western Europe in the west to western Siberia	Mustelidae	NC_021749
Mustela frenata	Long-tailed weasel in Central and North America	Mustelidae	NC_020640
Mustela lutreola	European mink in palearctic	Mustelidae	NC_056132
Pekania pennanti	Fisher is a small carnivorous mammal native to North America	Mustelidae	NC_020664
Mylodon darwinii	Included in Murchie et al. 2021	Mylodontidae	NC_037941
Ochotona collaris	Collared pika found in the mountainous regions of central and southeastern Alaska. Included in Murchie et al. 2021	Ochotonidae	NC_003033
Ochotona dauurica	Daurian pikas found in the steppes and semi-deserts of Russia, China, and Mongolia.	Ochotonidae	NC_044120
Ochotona hyperborea	Northern pika found in Siberia. Included in Murchie et al. 2021	Ochotonidae	NC_057103
Ochotona pallasi	Pallas's pika found in Central Asia and Russia	Ochotonidae	MN547457
Ochotona pusilla	Steppe pika found in the steppes of southern Russia and northern Kazakhstan	Ochotonidae	MN547458
Coelodonta antiquitatis	Woolly rhinoceros that was common throughout Europe and Asia during the Pleistocene epoch and survived until the end of the last glacial period. Included in Murchie et al. 2021	Rhinocerotidae	NC_012681
Tamias amoenus canicaudus	Subspecies of Yellow-pine chipmunks	Sciuridae	KY070171
Tamias amoenus luteiventris	Subspecies of Yellow-pine chipmunks in North America	Sciuridae	KY070157
Urocitellus richardsonii	Richardson's ground squirrel in North America	Sciuridae	NC_031209
Sorex daphaenodon	Siberian large-toothed shrew	Soricidae	NC_044107
Sorex isodon	Taiga shrew in Russian Far East. Included in Murchie et al. 2021	Soricidae	MG983792
Sorex minutissimus	Eurasian least shrew	Soricidae	NC_042196
Sorex minutus	Eurasian pygmy shrew native to the Palearctic region	Soricidae	MN122904
Sorex roboratus	Flat-skulled shrew found in Mongolia, China and Russia. Included in Murchie et al. 2021	Soricidae	NC_034808
Sorex tundrensis	Tundra shrew found in Alaska. Included in Murchie et al. 2021	Soricidae	NC_025327
Platygonus compressus	Flat-headed peccary lived in North-America during the Pleistocene	Tayassuidae	KY987554
Arctodus simus	Short-faced bear that inhabited North America during the Pleistocene. Included in Murchie et al. 2021	Ursidae	NC_011116
Ursus arctos horribilis	Grizzly bear is a subspecies of the brown bear inhabiting North America	Ursidae	CM035080
Ursus deningeri	Extinct species of bear, endemic to Eurasia during the Pleistocene	Ursidae	KF437625
Ursus kanivetz	Cave bear in the Middle Urals	Ursidae	MW491932
Ursus rossicus	An extinct species of bear that lived in the steppe regions of northern Eurasia and Siberia during the Pleistocene	Ursidae	MW491933
Ursus spelaeus	Cave bear lived in Europe and Asia during the Pleistocene and became extinct about 24,000 years ago. Included in Murchie et al. 2021	Ursidae	NC_011112
Arctotherium sp.	Pleistocene short-faced bears endemic to Central and South America. Included in Murchie et al. 2021	Ursidae	NC_030174
Myotis daubentonii	Daubenton's bat found in Eurasia and north of the Arctic Circle	Vespertilionidae	MN122860
Myotis ikonnikovi	Ikonnikov's bat found in found in eastern Siberia, the Ussuri region and Asia	Vespertilionidae	NC_022698
Myotis keenii	Keen's myotis found in British Columbia in Canada and in Washington and Alaska in the United States	Vespertilionidae	MF143472
Myotis mystacinus	Whiskered bat found in Northern Europe and Russia	Vespertilionidae	MT628544
Myotis petax	Eastern water bat, found in forest in south and eastern Siberia and Asia	Vespertilionidae	NC_056773

## Sheet: GBDT genomes
List of genomic data included in GBDT
PF00410.20.fna
PF00466.21.fna
PF00687.22.fna
PF00827.18.fna
PF00900.21.fna
PF01000.27.fna
PF01015.19.fna
PF01090.20.fna
PF01200.19.fna
PF01280.21.fna
PF04919.13.fna
PF07541.13.fna
TIGR00037.fna
TIGR00064.fna
TIGR00111.fna
TIGR00134.fna
TIGR00279.fna
TIGR00291.fna
TIGR00323.fna
TIGR00335.fna
TIGR00373.fna
TIGR00405.fna
TIGR00448.fna
TIGR00483.fna
TIGR00491.fna
TIGR00522.fna
TIGR00967.fna
TIGR00982.fna
TIGR01008.fna
TIGR01012.fna
TIGR01018.fna
TIGR01020.fna
TIGR01028.fna
TIGR01046.fna
TIGR01052.fna
TIGR01171.fna
TIGR01213.fna
TIGR01952.fna
TIGR02236.fna
TIGR02338.fna
TIGR02389.fna
TIGR02390.fna
TIGR03626.fna
TIGR03627.fna
TIGR03628.fna
TIGR03629.fna
TIGR03670.fna
TIGR03671.fna
TIGR03672.fna
TIGR03673.fna
TIGR03674.fna
TIGR03676.fna
TIGR03680.fna
PF00380.20.fna
PF00410.20.fna
PF00466.21.fna
PF01025.20.fna
PF02576.18.fna
PF03726.15.fna
TIGR00006.fna
TIGR00019.fna
TIGR00020.fna
TIGR00029.fna
TIGR00043.fna
TIGR00054.fna
TIGR00059.fna
TIGR00061.fna
TIGR00064.fna
TIGR00065.fna
TIGR00082.fna
TIGR00083.fna
TIGR00084.fna
TIGR00086.fna
TIGR00088.fna
TIGR00090.fna
TIGR00092.fna
TIGR00095.fna
TIGR00115.fna
TIGR00116.fna
TIGR00138.fna
TIGR00158.fna
TIGR00166.fna
TIGR00168.fna
TIGR00186.fna
TIGR00194.fna
TIGR00250.fna
TIGR00337.fna
TIGR00344.fna
TIGR00362.fna
TIGR00382.fna
TIGR00392.fna
TIGR00396.fna
TIGR00398.fna
TIGR00414.fna
TIGR00416.fna
TIGR00420.fna
TIGR00431.fna
TIGR00435.fna
TIGR00436.fna
TIGR00442.fna
TIGR00445.fna
TIGR00456.fna
TIGR00459.fna
TIGR00460.fna
TIGR00468.fna
TIGR00472.fna
TIGR00487.fna
TIGR00496.fna
TIGR00539.fna
TIGR00580.fna
TIGR00593.fna
TIGR00615.fna
TIGR00631.fna
TIGR00634.fna
TIGR00635.fna
TIGR00643.fna
TIGR00663.fna
TIGR00717.fna
TIGR00755.fna
TIGR00810.fna
TIGR00922.fna
TIGR00928.fna
TIGR00959.fna
TIGR00963.fna
TIGR00964.fna
TIGR00967.fna
TIGR01009.fna
TIGR01011.fna
TIGR01017.fna
TIGR01021.fna
TIGR01029.fna
TIGR01032.fna
TIGR01039.fna
TIGR01044.fna
TIGR01059.fna
TIGR01063.fna
TIGR01066.fna
TIGR01071.fna
TIGR01079.fna
TIGR01082.fna
TIGR01087.fna
TIGR01128.fna
TIGR01146.fna
TIGR01164.fna
TIGR01169.fna
TIGR01171.fna
TIGR01302.fna
TIGR01391.fna
TIGR01393.fna
TIGR01394.fna
TIGR01510.fna
TIGR01632.fna
TIGR01951.fna
TIGR01953.fna
TIGR02012.fna
TIGR02013.fna
TIGR02027.fna
TIGR02075.fna
TIGR02191.fna
TIGR02273.fna
TIGR02350.fna
TIGR02386.fna
TIGR02397.fna
TIGR02432.fna
TIGR02729.fna
TIGR03263.fna
TIGR03594.fna
TIGR03625.fna
TIGR03632.fna
TIGR03654.fna
TIGR03723.fna
TIGR03725.fna
TIGR03953.fna
